# Supplementary material for: The Chloroplast Genome of Endive (Cichorium endivia L.): Cultivar Structural Variants and Transcriptome Responses to Stress Due to Rain Extreme Events
Source: Genes (Basel). 2023 Sep 21;14(9):1829. doi: 10.3390/genes14091829 (PMC10531310; doi:10.3390/genes14091829)
Supplement: Supplementary file 1 [file genes-14-01829-s001.zip]

Archive with 7 entries (7 files):
- Data S1.aln
- Figure S1.pdf
- Figure S2.pdf
- Figure S3.pdf
- Table S1.pdf
- Table S2.xlsx
- Table S3.pdf
