# Supplementary material for: The Chloroplast Genome of Endive (Cichorium endivia L.): Cultivar Structural Variants and Transcriptome Responses to Stress Due to Rain Extreme Events
Source: Genes (Basel). 2023 Sep 21;14(9):1829. doi: 10.3390/genes14091829 (PMC10531310; doi:10.3390/genes14091829)
Supplement: Supplementary file 1 [file genes-14-01829-s001.zip › Data S1.aln]

CLUSTAL format alignment by MAFFT (v7.511)


Cichorium endivia             aaaggaggtgatccagccgcaccttccagtacggctaccttgttacgacttcactccagt
Taraxacum officinale          ------------------------------------------------------------
Crepidiastrum sonchifolium    ------------------------------------------------------------
Lapsanastrum humile           ------------------------------------------------------------
Youngia japonica              ------------------------------------------------------------
Stebbinsia umbrella           ------------------------------------------------------------
Soroseris hookeriana          ------------------------------------------------------------
Cicerbita alpina              ------------------------------------------------------------
Notoseris macilenta           ------------------------------------------------------------
Paraprenanthes melanantha     ------------------------------------------------------------
Lactuca sativa                taa---------------------------------------------------------
Ixeris polycephala            ------------------------------------------------------------
Sonchus brassicifolius        ------------------------------------------------------------
Sonchus arvensis              ------------------------------------------------------------
Launaea_arborescens_NC_060827. ------------------------------------------------------------
Reichardia picroides          ------------------------------------------------------------
Melanoseris decipiens         ------------------------------------------------------------
Cucumis sativus               ------------------------------------------------------------
Cichorium intybus             ------------------------------------------------------------
                                                                                          

Cichorium endivia             cactagccctgccttcggcatccccctccttgcggttaaggtaacgacttcgggcatggc
Taraxacum officinale          ------------------------------------------------------------
Crepidiastrum sonchifolium    ------------------------------------------------------------
Lapsanastrum humile           ------------------------------------------------------------
Youngia japonica              ------------------------------------------------------------
Stebbinsia umbrella           ------------------------------------------------------------
Soroseris hookeriana          ------------------------------------------------------------
Cicerbita alpina              ------------------------------------------------------------
Notoseris macilenta           ------------------------------------------------------------
Paraprenanthes melanantha     ------------------------------------------------------------
Lactuca sativa                ------------------------------------------------------------
Ixeris polycephala            ------------------------------------------------------------
Sonchus brassicifolius        ------------------------------------------------------------
Sonchus arvensis              ------------------------------------------------------------
Launaea_arborescens_NC_060827. ------------------------------------------------------------
Reichardia picroides          ------------------------------------------------------------
Melanoseris decipiens         ------------------------------------------------------------
Cucumis sativus               ------------------------------------------------------------
Cichorium intybus             ------------------------------------------------------------
                                                                                          

Cichorium endivia             cagctcccatagtgtgacgggcggtgtgtacaaggcccgggaacggattcaccgccgtat
Taraxacum officinale          ------------------------------------------------------------
Crepidiastrum sonchifolium    ------------------------------------------------------------
Lapsanastrum humile           ------------------------------------------------------------
Youngia japonica              ------------------------------------------------------------
Stebbinsia umbrella           ------------------------------------------------------------
Soroseris hookeriana          ------------------------------------------------------------
Cicerbita alpina              ------------------------------------------------------------
Notoseris macilenta           ------------------------------------------------------------
Paraprenanthes melanantha     ------------------------------------------------------------
Lactuca sativa                ----------------------------------------------attc----------
Ixeris polycephala            ------------------------------------------------------------
Sonchus brassicifolius        ------------------------------------------------------------
Sonchus arvensis              ------------------------------------------------------------
Launaea_arborescens_NC_060827. ------------------------------------------------------------
Reichardia picroides          ------------------------------------------------------------
Melanoseris decipiens         ------------------------------------------------------------
Cucumis sativus               ------------------------------------------------------------
Cichorium intybus             ------------------------------------------------------------
                                                                                          

Cichorium endivia             ggctgaccggcgattactagcgattccggcttcatgcaggcgagttgcagcctgcaatcc
Taraxacum officinale          ------------------------------------------------------------
Crepidiastrum sonchifolium    ------------------------------------------------------------
Lapsanastrum humile           ------------------------------------------------------------
Youngia japonica              ------------------------------------------------------------
Stebbinsia umbrella           ------------------------------------------------------------
Soroseris hookeriana          ------------------------------------------------------------
Cicerbita alpina              ------------------------------------------------------------
Notoseris macilenta           ------------------------------------------------------------
Paraprenanthes melanantha     ------------------------------------------------------------
Lactuca sativa                ------------------------------------------------------------
Ixeris polycephala            ------------------------------------------------------------
Sonchus brassicifolius        ------------------------------------------------------------
Sonchus arvensis              ------------------------------------------------------------
Launaea_arborescens_NC_060827. ------------------------------------------------------------
Reichardia picroides          ------------------------------------------------------------
Melanoseris decipiens         ------------------------------------------------------------
Cucumis sativus               ------------------------------------------------------------
Cichorium intybus             ------------------------------------------------------------
                                                                                          

Cichorium endivia             gaactgaggacgggtttttggagttagctcaccctcgcgggatcgcgaccctttgtcccg
Taraxacum officinale          ------------------------------------------------------------
Crepidiastrum sonchifolium    ------------------------------------------------------------
Lapsanastrum humile           ------------------------------------------------------------
Youngia japonica              ------------------------------------------------------------
Stebbinsia umbrella           ------------------------------------------------------------
Soroseris hookeriana          ------------------------------------------------------------
Cicerbita alpina              ------------------------------------------------------------
Notoseris macilenta           ------------------------------------------------------------
Paraprenanthes melanantha     ------------------------------------------------------------
Lactuca sativa                ------------------------------------------------------------
Ixeris polycephala            ------------------------------------------------------------
Sonchus brassicifolius        ------------------------------------------------------------
Sonchus arvensis              ------------------------------------------------------------
Launaea_arborescens_NC_060827. ------------------------------------------------------------
Reichardia picroides          ------------------------------------------------------------
Melanoseris decipiens         ------------------------------------------------------------
Cucumis sativus               ------------------------------------------------------------
Cichorium intybus             ------------------------------------------------------------
                                                                                          

Cichorium endivia             gccattgtagcacgtgtgtcgcccagggcataaggggcatgatgacttgacgtcatcctc
Taraxacum officinale          ------------------------------------------------------------
Crepidiastrum sonchifolium    ------------------------------------------------------------
Lapsanastrum humile           ------------------------------------------------------------
Youngia japonica              ------------------------------------------------------------
Stebbinsia umbrella           ------------------------------------------------------------
Soroseris hookeriana          ------------------------------------------------------------
Cicerbita alpina              ------------------------------------------------------------
Notoseris macilenta           ------------------------------------------------------------
Paraprenanthes melanantha     ------------------------------------------------------------
Lactuca sativa                ------------------------------------------------------------
Ixeris polycephala            ------------------------------------------------------------
Sonchus brassicifolius        ------------------------------------------------------------
Sonchus arvensis              ------------------------------------------------------------
Launaea_arborescens_NC_060827. ------------------------------------------------------------
Reichardia picroides          ------------------------------------------------------------
Melanoseris decipiens         ------------------------------------------------------------
Cucumis sativus               ------------------------------------------------------------
Cichorium intybus             ------------------------------------------------------------
                                                                                          

Cichorium endivia             accttcctccggcttatcaccggcagtctgttcagggttccaaactcaatgatggcaact
Taraxacum officinale          ------------------------------------------------------------
Crepidiastrum sonchifolium    ------------------------------------------------------------
Lapsanastrum humile           ------------------------------------------------------------
Youngia japonica              ------------------------------------------------------------
Stebbinsia umbrella           ------------------------------------------------------------
Soroseris hookeriana          ------------------------------------------------------------
Cicerbita alpina              ------------------------------------------------------------
Notoseris macilenta           ------------------------------------------------------------
Paraprenanthes melanantha     ------------------------------------------------------------
Lactuca sativa                ------------------------------------------------------------
Ixeris polycephala            ------------------------------------------------------------
Sonchus brassicifolius        ------------------------------------------------------------
Sonchus arvensis              ------------------------------------------------------------
Launaea_arborescens_NC_060827. ------------------------------------------------------------
Reichardia picroides          ------------------------------------------------------------
Melanoseris decipiens         ------------------------------------------------------------
Cucumis sativus               ------------------------------------------------------------
Cichorium intybus             ------------------------------------------------------------
                                                                                          

Cichorium endivia             aaacacgagggttgcgctcgttgcgggacttaacccaacaccttacggcacgagctgacg
Taraxacum officinale          ------------------------------------------------------------
Crepidiastrum sonchifolium    ------------------------------------------------------------
Lapsanastrum humile           ------------------------------------------------------------
Youngia japonica              ------------------------------------------------------------
Stebbinsia umbrella           ------------------------------------------------------------
Soroseris hookeriana          ------------------------------------------------------------
Cicerbita alpina              ------------------------------------------------------------
Notoseris macilenta           ------------------------------------------------------------
Paraprenanthes melanantha     ------------------------------------------------------------
Lactuca sativa                ------------------------------------------------------------
Ixeris polycephala            ------------------------------------------------------------
Sonchus brassicifolius        ------------------------------------------------------------
Sonchus arvensis              ------------------------------------------------------------
Launaea_arborescens_NC_060827. ------------------------------------------------------------
Reichardia picroides          ------------------------------------------------------------
Melanoseris decipiens         ------------------------------------------------------------
Cucumis sativus               ------------------------------------------------------------
Cichorium intybus             ------------------------------------------------------------
                                                                                          

Cichorium endivia             acagccatgcaccacctgtgtccgcgttcccgaaggcacccctctctttcaagaggattc
Taraxacum officinale          ------------------------------------------------------------
Crepidiastrum sonchifolium    ------------------------------------------------------------
Lapsanastrum humile           ------------------------------------------------------------
Youngia japonica              ------------------------------------------------------------
Stebbinsia umbrella           ------------------------------------------------------------
Soroseris hookeriana          ------------------------------------------------------------
Cicerbita alpina              ------------------------------------------------------------
Notoseris macilenta           ------------------------------------------------------------
Paraprenanthes melanantha     ------------------------------------------------------------
Lactuca sativa                ------------------------------------------------------------
Ixeris polycephala            ------------------------------------------------------------
Sonchus brassicifolius        ------------------------------------------------------------
Sonchus arvensis              ------------------------------------------------------------
Launaea_arborescens_NC_060827. ------------------------------------------------------------
Reichardia picroides          ------------------------------------------------------------
Melanoseris decipiens         ------------------------------------------------------------
Cucumis sativus               ------------------------------------------------------------
Cichorium intybus             ------------------------------------------------------------
                                                                                          

Cichorium endivia             gcggcatgtcaagccctggtaaggttcttcgctttgcatcgaattaaaccacatgctcca
Taraxacum officinale          ------------------------------------------------------------
Crepidiastrum sonchifolium    ------------------------------------------------------------
Lapsanastrum humile           ------------------------------------------------------------
Youngia japonica              ------------------------------------------------------------
Stebbinsia umbrella           ------------------------------------------------------------
Soroseris hookeriana          ------------------------------------------------------------
Cicerbita alpina              ------------------------------------------------------------
Notoseris macilenta           ------------------------------------------------------------
Paraprenanthes melanantha     ------------------------------------------------------------
Lactuca sativa                ------------------------------------------------------------
Ixeris polycephala            ------------------------------------------------------------
Sonchus brassicifolius        ------------------------------------------------------------
Sonchus arvensis              ------------------------------------------------------------
Launaea_arborescens_NC_060827. ------------------------------------------------------------
Reichardia picroides          ------------------------------------------------------------
Melanoseris decipiens         ------------------------------------------------------------
Cucumis sativus               ------------------------------------------------------------
Cichorium intybus             ------------------------------------------------------------
                                                                                          

Cichorium endivia             ccgcttgtgcgggcccccgtcaattcctttgagtttcattcttgcgaacgtactccccag
Taraxacum officinale          ------------------------------------------------------------
Crepidiastrum sonchifolium    ------------------------------------------------------------
Lapsanastrum humile           ------------------------------------------------------------
Youngia japonica              ------------------------------------------------------------
Stebbinsia umbrella           ------------------------------------------------------------
Soroseris hookeriana          ------------------------------------------------------------
Cicerbita alpina              ------------------------------------------------------------
Notoseris macilenta           ------------------------------------------------------------
Paraprenanthes melanantha     ------------------------------------------------------------
Lactuca sativa                ------------------------------------------------------------
Ixeris polycephala            ------------------------------------------------------------
Sonchus brassicifolius        ------------------------------------------------------------
Sonchus arvensis              ------------------------------------------------------------
Launaea_arborescens_NC_060827. ------------------------------------------------------------
Reichardia picroides          ------------------------------------------------------------
Melanoseris decipiens         ------------------------------------------------------------
Cucumis sativus               ------------------------------------------------------------
Cichorium intybus             ------------------------------------------------------------
                                                                                          

Cichorium endivia             gcgggatacttaacgcgttagctacagcactgcacgggtcgatacgcacagcgcctagta
Taraxacum officinale          ------------------------------------------------------------
Crepidiastrum sonchifolium    ------------------------------------------------------------
Lapsanastrum humile           ------------------------------------------------------------
Youngia japonica              ------------------------------------------------------------
Stebbinsia umbrella           ------------------------------------------------------------
Soroseris hookeriana          ------------------------------------------------------------
Cicerbita alpina              ------------------------------------------------------------
Notoseris macilenta           ------------------------------------------------------------
Paraprenanthes melanantha     ------------------------------------------------------------
Lactuca sativa                ------------------------------------------------------------
Ixeris polycephala            ------------------------------------------------------------
Sonchus brassicifolius        ------------------------------------------------------------
Sonchus arvensis              ------------------------------------------------------------
Launaea_arborescens_NC_060827. ------------------------------------------------------------
Reichardia picroides          ------------------------------------------------------------
Melanoseris decipiens         ------------------------------------------------------------
Cucumis sativus               ------------------------------------------------------------
Cichorium intybus             ------------------------------------------------------------
                                                                                          

Cichorium endivia             tccatcgtttacggctaggactactggggtatctaatcccattcgctaccctagctttcg
Taraxacum officinale          ------------------------------------------------------------
Crepidiastrum sonchifolium    ------------------------------------------------------------
Lapsanastrum humile           ------------------------------------------------------------
Youngia japonica              ------------------------------------------------------------
Stebbinsia umbrella           ------------------------------------------------------------
Soroseris hookeriana          ------------------------------------------------------------
Cicerbita alpina              ------------------------------------------------------------
Notoseris macilenta           ------------------------------------------------------------
Paraprenanthes melanantha     ------------------------------------------------------------
Lactuca sativa                ------------------------------------------------------------
Ixeris polycephala            ------------------------------------------------------------
Sonchus brassicifolius        ------------------------------------------------------------
Sonchus arvensis              ------------------------------------------------------------
Launaea_arborescens_NC_060827. ------------------------------------------------------------
Reichardia picroides          ------------------------------------------------------------
Melanoseris decipiens         ------------------------------------------------------------
Cucumis sativus               ------------------------------------------------------------
Cichorium intybus             ------------------------------------------------------------
                                                                                          

Cichorium endivia             tctctcagtgtcagtgtcggcccagcagagtgctttcgccgttggtgttctttccgatct
Taraxacum officinale          ------------------------------------------------------------
Crepidiastrum sonchifolium    ------------------------------------------------------------
Lapsanastrum humile           ------------------------------------------------------------
Youngia japonica              ------------------------------------------------------------
Stebbinsia umbrella           ------------------------------------------------------------
Soroseris hookeriana          ------------------------------------------------------------
Cicerbita alpina              ------------------------------------------------------------
Notoseris macilenta           ------------------------------------------------------------
Paraprenanthes melanantha     ------------------------------------------------------------
Lactuca sativa                ------------------------------------------------------------
Ixeris polycephala            ------------------------------------------------------------
Sonchus brassicifolius        ------------------------------------------------------------
Sonchus arvensis              ------------------------------------------------------------
Launaea_arborescens_NC_060827. ------------------------------------------------------------
Reichardia picroides          ------------------------------------------------------------
Melanoseris decipiens         ------------------------------------------------------------
Cucumis sativus               ------------------------------------------------------------
Cichorium intybus             ------------------------------------------------------------
                                                                                          

Cichorium endivia             ctacgcatttcaccgctccaccggaaattccctctgcccctaccgtactccagcttggta
Taraxacum officinale          ------------------------------------------------------------
Crepidiastrum sonchifolium    ------------------------------------------------------------
Lapsanastrum humile           ------------------------------------------------------------
Youngia japonica              ------------------------------------------------------------
Stebbinsia umbrella           ------------------------------------------------------------
Soroseris hookeriana          ------------------------------------------------------------
Cicerbita alpina              ------------------------------------------------------------
Notoseris macilenta           ------------------------------------------------------------
Paraprenanthes melanantha     ------------------------------------------------------------
Lactuca sativa                ------------------------------------------------------------
Ixeris polycephala            ------------------------------------------------------------
Sonchus brassicifolius        ------------------------------------------------------------
Sonchus arvensis              ------------------------------------------------------------
Launaea_arborescens_NC_060827. ------------------------------------------------------------
Reichardia picroides          ------------------------------------------------------------
Melanoseris decipiens         ------------------------------------------------------------
Cucumis sativus               ------------------------------------------------------------
Cichorium intybus             ------------------------------------------------------------
                                                                                          

Cichorium endivia             gtttccaccgcctgtccagagttgagccctgggatttgacggcggacttaaaaagccacc
Taraxacum officinale          ------------------------------------------------------------
Crepidiastrum sonchifolium    ------------------------------------------------------------
Lapsanastrum humile           ------------------------------------------------------------
Youngia japonica              ------------------------------------------------------------
Stebbinsia umbrella           ------------------------------------------------------------
Soroseris hookeriana          ------------------------------------------------------------
Cicerbita alpina              ------------------------------------------------------------
Notoseris macilenta           ------------------------------------------------------------
Paraprenanthes melanantha     ------------------------------------------------------------
Lactuca sativa                ------------------------------------------------------------
Ixeris polycephala            ------------------------------------------------------------
Sonchus brassicifolius        ------------------------------------------------------------
Sonchus arvensis              ------------------------------------------------------------
Launaea_arborescens_NC_060827. ------------------------------------------------------------
Reichardia picroides          ------------------------------------------------------------
Melanoseris decipiens         ------------------------------------------------------------
Cucumis sativus               ------------------------------------------------------------
Cichorium intybus             ------------------------------------------------------------
                                                                                          

Cichorium endivia             tacagacgctttacgcccaatcattccggataacgcttgcatcctctgtattaccgcggc
Taraxacum officinale          ------------------------------------------------------------
Crepidiastrum sonchifolium    ------------------------------------------------------------
Lapsanastrum humile           ------------------------------------------------------------
Youngia japonica              ------------------------------------------------------------
Stebbinsia umbrella           ------------------------------------------------------------
Soroseris hookeriana          ------------------------------------------------------------
Cicerbita alpina              ------------------------------------------------------------
Notoseris macilenta           ------------------------------------------------------------
Paraprenanthes melanantha     ------------------------------------------------------------
Lactuca sativa                ------------------------------------------------------------
Ixeris polycephala            ------------------------------------------------------------
Sonchus brassicifolius        ------------------------------------------------------------
Sonchus arvensis              ------------------------------------------------------------
Launaea_arborescens_NC_060827. ------------------------------------------------------------
Reichardia picroides          ------------------------------------------------------------
Melanoseris decipiens         ------------------------------------------------------------
Cucumis sativus               ------------------------------------------------------------
Cichorium intybus             ------------------------------------------------------------
                                                                                          

Cichorium endivia             tgctggcacagagttagccgatgcttattccccagataccgtcattgcttcttctccggg
Taraxacum officinale          ------------------------------------------------------------
Crepidiastrum sonchifolium    ------------------------------------------------------------
Lapsanastrum humile           ------------------------------------------------------------
Youngia japonica              ------------------------------------------------------------
Stebbinsia umbrella           ------------------------------------------------------------
Soroseris hookeriana          ------------------------------------------------------------
Cicerbita alpina              ------------------------------------------------------------
Notoseris macilenta           ------------------------------------------------------------
Paraprenanthes melanantha     ------------------------------------------------------------
Lactuca sativa                ------------------------------------------------------------
Ixeris polycephala            ------------------------------------------------------------
Sonchus brassicifolius        ------------------------------------------------------------
Sonchus arvensis              ------------------------------------------------------------
Launaea_arborescens_NC_060827. ------------------------------------------------------------
Reichardia picroides          ------------------------------------------------------------
Melanoseris decipiens         ------------------------------------------------------------
Cucumis sativus               ------------------------------------------------------------
Cichorium intybus             ------------------------------------------------------------
                                                                                          

Cichorium endivia             aaaagaagttcacgacccgtgggccttctacctccacgcggcattgctccgtcaggcttt
Taraxacum officinale          ------------------------------------------------------------
Crepidiastrum sonchifolium    ------------------------------------------------------------
Lapsanastrum humile           ------------------------------------------------------------
Youngia japonica              ------------------------------------------------------------
Stebbinsia umbrella           ------------------------------------------------------------
Soroseris hookeriana          ------------------------------------------------------------
Cicerbita alpina              ------------------------------------------------------------
Notoseris macilenta           ------------------------------------------------------------
Paraprenanthes melanantha     ------------------------------------------------------------
Lactuca sativa                ------------------------------------------------------------
Ixeris polycephala            ------------------------------------------------------------
Sonchus brassicifolius        ------------------------------------------------------------
Sonchus arvensis              ------------------------------------------------------------
Launaea_arborescens_NC_060827. ------------------------------------------------------------
Reichardia picroides          ------------------------------------------------------------
Melanoseris decipiens         ------------------------------------------------------------
Cucumis sativus               ------------------------------------------------------------
Cichorium intybus             ------------------------------------------------------------
                                                                                          

Cichorium endivia             cgcccattgcggaaaattccccactgctgcctcccgtaggagtctgggccgtgtctcagt
Taraxacum officinale          ------------------------------------------------------------
Crepidiastrum sonchifolium    ------------------------------------------------------------
Lapsanastrum humile           ------------------------------------------------------------
Youngia japonica              ------------------------------------------------------------
Stebbinsia umbrella           ------------------------------------------------------------
Soroseris hookeriana          ------------------------------------------------------------
Cicerbita alpina              ------------------------------------------------------------
Notoseris macilenta           ------------------------------------------------------------
Paraprenanthes melanantha     ------------------------------------------------------------
Lactuca sativa                ------------------------------------------------------------
Ixeris polycephala            ------------------------------------------------------------
Sonchus brassicifolius        ------------------------------------------------------------
Sonchus arvensis              ------------------------------------------------------------
Launaea_arborescens_NC_060827. ------------------------------------------------------------
Reichardia picroides          ------------------------------------------------------------
Melanoseris decipiens         ------------------------------------------------------------
Cucumis sativus               ------------------------------------------------------------
Cichorium intybus             ------------------------------------------------------------
                                                                                          

Cichorium endivia             cccagtgtggctgatcatcctctcggaccagctactgatcatcgccttggtaagctatta
Taraxacum officinale          ------------------------------------------------------------
Crepidiastrum sonchifolium    ------------------------------------------------------------
Lapsanastrum humile           ------------------------------------------------------------
Youngia japonica              ------------------------------------------------------------
Stebbinsia umbrella           ------------------------------------------------------------
Soroseris hookeriana          ------------------------------------------------------------
Cicerbita alpina              ------------------------------------------------------------
Notoseris macilenta           ------------------------------------------------------------
Paraprenanthes melanantha     ------------------------------------------------------------
Lactuca sativa                ------------------------------------------------------------
Ixeris polycephala            ------------------------------------------------------------
Sonchus brassicifolius        ------------------------------------------------------------
Sonchus arvensis              ------------------------------------------------------------
Launaea_arborescens_NC_060827. ------------------------------------------------------------
Reichardia picroides          ------------------------------------------------------------
Melanoseris decipiens         ------------------------------------------------------------
Cucumis sativus               ------------------------------------------------------------
Cichorium intybus             ------------------------------------------------------------
                                                                                          

Cichorium endivia             cctcaccaactagctaatcagacgcgagcccctcctcgggcggattcctccttttgctcc
Taraxacum officinale          ------------------------------------------------------------
Crepidiastrum sonchifolium    ------------------------------------------------------------
Lapsanastrum humile           ------------------------------------------------------------
Youngia japonica              ------------------------------------------------------------
Stebbinsia umbrella           ------------------------------------------------------------
Soroseris hookeriana          ------------------------------------------------------------
Cicerbita alpina              ------------------------------------------------------------
Notoseris macilenta           ------------------------------------------------------------
Paraprenanthes melanantha     ------------------------------------------------------------
Lactuca sativa                ------------------------------------------------------------
Ixeris polycephala            ------------------------------------------------------------
Sonchus brassicifolius        ------------------------------------------------------------
Sonchus arvensis              ------------------------------------------------------------
Launaea_arborescens_NC_060827. ------------------------------------------------------------
Reichardia picroides          ------------------------------------------------------------
Melanoseris decipiens         ------------------------------------------------------------
Cucumis sativus               ------------------------------------------------------------
Cichorium intybus             ------------------------------------------------------------
                                                                                          

Cichorium endivia             tcagcctacggggtattagcagccgtttccagctgttgttcccctcccaagggcaggttc
Taraxacum officinale          ------------------------------------------------------------
Crepidiastrum sonchifolium    ------------------------------------------------------------
Lapsanastrum humile           ------------------------------------------------------------
Youngia japonica              ------------------------------------------------------------
Stebbinsia umbrella           ------------------------------------------------------------
Soroseris hookeriana          ------------------------------------------------------------
Cicerbita alpina              ------------------------------------------------------------
Notoseris macilenta           ------------------------------------------------------------
Paraprenanthes melanantha     ------------------------------------------------------------
Lactuca sativa                ------------------------------------------------------------
Ixeris polycephala            ------------------------------------------------------------
Sonchus brassicifolius        ------------------------------------------------------------
Sonchus arvensis              ------------------------------------------------------------
Launaea_arborescens_NC_060827. ------------------------------------------------------------
Reichardia picroides          ------------------------------------------------------------
Melanoseris decipiens         ------------------------------------------------------------
Cucumis sativus               ------------------------------------------------------------
Cichorium intybus             ------------------------------------------------------------
                                                                                          

Cichorium endivia             ttacgcgttactcacccgtccgccactggaaacaccacttcccgtccgacttgcatgtgt
Taraxacum officinale          ------------------------------------------------------------
Crepidiastrum sonchifolium    ------------------------------------------------------------
Lapsanastrum humile           ------------------------------------------------------------
Youngia japonica              ------------------------------------------------------------
Stebbinsia umbrella           ------------------------------------------------------------
Soroseris hookeriana          ------------------------------------------------------------
Cicerbita alpina              ------------------------------------------------------------
Notoseris macilenta           ------------------------------------------------------------
Paraprenanthes melanantha     ------------------------------------------------------------
Lactuca sativa                ------------------------------------------------------------
Ixeris polycephala            ------------------------------------------------------------
Sonchus brassicifolius        ------------------------------------------------------------
Sonchus arvensis              ------------------------------------------------------------
Launaea_arborescens_NC_060827. ------------------------------------------------------------
Reichardia picroides          ------------------------------------------------------------
Melanoseris decipiens         ------------------------------------------------------------
Cucumis sativus               ------------------------------------------------------------
Cichorium intybus             ------------------------------------------------------------
                                                                                          

Cichorium endivia             taagcatgccgccagcgttcatcctgagccaggatcgaactctccatgagattcatagtt
Taraxacum officinale          ------------------------------------------------------------
Crepidiastrum sonchifolium    ------------------------------------------------------------
Lapsanastrum humile           ------------------------------------------------------------
Youngia japonica              ------------------------------------------------------------
Stebbinsia umbrella           ------------------------------------------------------------
Soroseris hookeriana          ------------------------------------------------------------
Cicerbita alpina              ------------------------------------------------------------
Notoseris macilenta           ------------------------------------------------------------
Paraprenanthes melanantha     ------------------------------------------------------------
Lactuca sativa                ------------------------------------------------------------
Ixeris polycephala            ------------------------------------------------------------
Sonchus brassicifolius        ------------------------------------------------------------
Sonchus arvensis              ------------------------------------------------------------
Launaea_arborescens_NC_060827. ------------------------------------------------------------
Reichardia picroides          ------------------------------------------------------------
Melanoseris decipiens         ------------------------------------------------------------
Cucumis sativus               ------------------------------------------------------------
Cichorium intybus             ------------------------------------------------------------
                                                                                          

Cichorium endivia             gcattacttatagcttccttgttcgtagacaaagcggattcggaattgtctttcattcca
Taraxacum officinale          ------------------------------------------------------------
Crepidiastrum sonchifolium    ------------------------------------------------------------
Lapsanastrum humile           ------------------------------------------------------------
Youngia japonica              ------------------------------------------------------------
Stebbinsia umbrella           ------------------------------------------------------------
Soroseris hookeriana          ------------------------------------------------------------
Cicerbita alpina              ------------------------------------------------------------
Notoseris macilenta           ------------------------------------------------------------
Paraprenanthes melanantha     ------------------------------------------------------------
Lactuca sativa                ------------------------------------------------------------
Ixeris polycephala            ------------------------------------------------------------
Sonchus brassicifolius        ------------------------------------------------------------
Sonchus arvensis              ------------------------------------------------------------
Launaea_arborescens_NC_060827. ------------------------------------------------------------
Reichardia picroides          ------------------------------------------------------------
Melanoseris decipiens         ------------------------------------------------------------
Cucumis sativus               ------------------------------------------------------------
Cichorium intybus             ------------------------------------------------------------
                                                                                          

Cichorium endivia             aggcctaacttgtatccatgcgcttcatattcgcccggagttcgctcccagaaatatagc
Taraxacum officinale          ------------------------------------------------------------
Crepidiastrum sonchifolium    ------------------------------------------------------------
Lapsanastrum humile           ------------------------------------------------------------
Youngia japonica              ------------------------------------------------------------
Stebbinsia umbrella           ------------------------------------------------------------
Soroseris hookeriana          ------------------------------------------------------------
Cicerbita alpina              ------------------------------------------------------------
Notoseris macilenta           ------------------------------------------------------------
Paraprenanthes melanantha     ------------------------------------------------------------
Lactuca sativa                ------------------------------------------------------------
Ixeris polycephala            ------------------------------------------------------------
Sonchus brassicifolius        ------------------------------------------------------------
Sonchus arvensis              ------------------------------------------------------------
Launaea_arborescens_NC_060827. ------------------------------------------------------------
Reichardia picroides          ------------------------------------------------------------
Melanoseris decipiens         ------------------------------------------------------------
Cucumis sativus               ------------------------------------------------------------
Cichorium intybus             ------------------------------------------------------------
                                                                                          

Cichorium endivia             cacccctgccccctcacgtcaatcccacgagcctcttatccattctcattcaatcacggc
Taraxacum officinale          ------------------------------------------------------------
Crepidiastrum sonchifolium    ------------------------------------------------------------
Lapsanastrum humile           ------------------------------------------------------------
Youngia japonica              ------------------------------------------------------------
Stebbinsia umbrella           ------------------------------------------------------------
Soroseris hookeriana          ------------------------------------------------------------
Cicerbita alpina              ------------------------------------------------------------
Notoseris macilenta           ------------------------------------------------------------
Paraprenanthes melanantha     ------------------------------------------------------------
Lactuca sativa                ------------------------------------------------------------
Ixeris polycephala            ------------------------------------------------------------
Sonchus brassicifolius        ------------------------------------------------------------
Sonchus arvensis              ------------------------------------------------------------
Launaea_arborescens_NC_060827. ------------------------------------------------------------
Reichardia picroides          ------------------------------------------------------------
Melanoseris decipiens         ------------------------------------------------------------
Cucumis sativus               ------------------------------------------------------------
Cichorium intybus             ------------------------------------------------------------
                                                                                          

Cichorium endivia             ggggtagcaaatcaaaatatcaaaactcacattgggtttagggataatcaggctcgaact
Taraxacum officinale          ------------------------------------------------------------
Crepidiastrum sonchifolium    ------------------------------------------------------------
Lapsanastrum humile           ------------------------------------------------------------
Youngia japonica              ------------------------------------------------------------
Stebbinsia umbrella           ------------------------------------------------------------
Soroseris hookeriana          ------------------------------------------------------------
Cicerbita alpina              ------------------------------------------------------------
Notoseris macilenta           ------------------------------------------------------------
Paraprenanthes melanantha     ------------------------------------------------------------
Lactuca sativa                ------------------------------------------------------------
Ixeris polycephala            ------------------------------------------------------------
Sonchus brassicifolius        ------------------------------------------------------------
Sonchus arvensis              ------------------------------------------------------------
Launaea_arborescens_NC_060827. ------------------------------------------------------------
Reichardia picroides          ------------------------------------------------------------
Melanoseris decipiens         ------------------------------------------------------------
Cucumis sativus               ------------------------------------------------------------
Cichorium intybus             ------------------------------------------------------------
                                                                                          

Cichorium endivia             gatgacttccaccacgtcaaggtgacactctaccgctgagttatatcccttccctgcccc
Taraxacum officinale          ------------------------------------------------------------
Crepidiastrum sonchifolium    ------------------------------------------------------------
Lapsanastrum humile           ------------------------------------------------------------
Youngia japonica              ------------------------------------------------------------
Stebbinsia umbrella           ------------------------------------------------------------
Soroseris hookeriana          ------------------------------------------------------------
Cicerbita alpina              ------------------------------------------------------------
Notoseris macilenta           ------------------------------------------------------------
Paraprenanthes melanantha     ------------------------------------------------------------
Lactuca sativa                ------------------------------------------------------------
Ixeris polycephala            ------------------------------------------------------------
Sonchus brassicifolius        ------------------------------------------------------------
Sonchus arvensis              ------------------------------------------------------------
Launaea_arborescens_NC_060827. ------------------------------------------------------------
Reichardia picroides          ------------------------------------------------------------
Melanoseris decipiens         ------------------------------------------------------------
Cucumis sativus               ------------------------------------------------------------
Cichorium intybus             ------------------------------------------------------------
                                                                                          

Cichorium endivia             catcgagaaatagaactgactaatcctaaggcaaagggtcgagaaactcaacgacactat
Taraxacum officinale          ------------------------------------------------------------
Crepidiastrum sonchifolium    ------------------------------------------------------------
Lapsanastrum humile           ------------------------------------------------------------
Youngia japonica              ------------------------------------------------------------
Stebbinsia umbrella           ------------------------------------------------------------
Soroseris hookeriana          ------------------------------------------------------------
Cicerbita alpina              ------------------------------------------------------------
Notoseris macilenta           ------------------------------------------------------------
Paraprenanthes melanantha     ------------------------------------------------------------
Lactuca sativa                ------------------------------------------------------------
Ixeris polycephala            ------------------------------------------------------------
Sonchus brassicifolius        ------------------------------------------------------------
Sonchus arvensis              ------------------------------------------------------------
Launaea_arborescens_NC_060827. ------------------------------------------------------------
Reichardia picroides          ------------------------------------------------------------
Melanoseris decipiens         ------------------------------------------------------------
Cucumis sativus               ------------------------------------------------------------
Cichorium intybus             ------------------------------------------------------------
                                                                                          

Cichorium endivia             tcttgaacaacttggggccgggccttcttttttttcgcactattacggatatgaaaataa
Taraxacum officinale          ------------------------------------------------------------
Crepidiastrum sonchifolium    ------------------------------------------------------------
Lapsanastrum humile           ------------------------------------------------------------
Youngia japonica              ------------------------------------------------------------
Stebbinsia umbrella           ------------------------------------------------------------
Soroseris hookeriana          ------------------------------------------------------------
Cicerbita alpina              ------------------------------------------------------------
Notoseris macilenta           ------------------------------------------------------------
Paraprenanthes melanantha     ------------------------------------------------------------
Lactuca sativa                ------------------------------------------------------------
Ixeris polycephala            ------------------------------------------------------------
Sonchus brassicifolius        ------------------------------------------------------------
Sonchus arvensis              ------------------------------------------------------------
Launaea_arborescens_NC_060827. ------------------------------------------------------------
Reichardia picroides          ------------------------------------------------------------
Melanoseris decipiens         ------------------------------------------------------------
Cucumis sativus               ------------------------------------------------------------
Cichorium intybus             ------------------------------------------------------------
                                                                                          

Cichorium endivia             tgggaaaaataggattcagttgtcaactgtccctatcggaaataggattgactacggatt
Taraxacum officinale          ------------------------------------------------------------
Crepidiastrum sonchifolium    ------------------------------------------------------------
Lapsanastrum humile           ------------------------------------------------------------
Youngia japonica              ------------------------------------------------------------
Stebbinsia umbrella           ------------------------------------------------------------
Soroseris hookeriana          ------------------------------------------------------------
Cicerbita alpina              ------------------------------------------------------------
Notoseris macilenta           ------------------------------------------------------------
Paraprenanthes melanantha     ------------------------------------------------------------
Lactuca sativa                ------------------------------------------------------------
Ixeris polycephala            ------------------------------------------------------------
Sonchus brassicifolius        ------------------------------------------------------------
Sonchus arvensis              ------------------------------------------------------------
Launaea_arborescens_NC_060827. ------------------------------------------------------------
Reichardia picroides          ------------------------------------------------------------
Melanoseris decipiens         ------------------------------------------------------------
Cucumis sativus               ------------------------------------------------------------
Cichorium intybus             ------------------------------------------------------------
                                                                                          

Cichorium endivia             cgagccatagcacatggtttcataaaaccacacgattttcccgatctaaatcaagcaggt
Taraxacum officinale          ------------------------------------------------------------
Crepidiastrum sonchifolium    ------------------------------------------------------------
Lapsanastrum humile           ------------------------------------------------------------
Youngia japonica              ------------------------------------------------------------
Stebbinsia umbrella           ------------------------------------------------------------
Soroseris hookeriana          ------------------------------------------------------------
Cicerbita alpina              ------------------------------------------------------------
Notoseris macilenta           ------------------------------------------------------------
Paraprenanthes melanantha     ------------------------------------------------------------
Lactuca sativa                ------------------------------------------------------------
Ixeris polycephala            ------------------------------------------------------------
Sonchus brassicifolius        ------------------------------------------------------------
Sonchus arvensis              ------------------------------------------------------------
Launaea_arborescens_NC_060827. ------------------------------------------------------------
Reichardia picroides          ------------------------------------------------------------
Melanoseris decipiens         ------------------------------------------------------------
Cucumis sativus               ------------------------------------------------------------
Cichorium intybus             ------------------------------------------------------------
                                                                                          

Cichorium endivia             tttacatgaagaagatttggctcagcgtgttctattcgatacgggtaggagaagaacccg
Taraxacum officinale          ------------------------------------------------------------
Crepidiastrum sonchifolium    ------------------------------------------------------------
Lapsanastrum humile           ------------------------------------------------------------
Youngia japonica              ------------------------------------------------------------
Stebbinsia umbrella           ------------------------------------------------------------
Soroseris hookeriana          ------------------------------------------------------------
Cicerbita alpina              ------------------------------------------------------------
Notoseris macilenta           ------------------------------------------------------------
Paraprenanthes melanantha     ------------------------------------------------------------
Lactuca sativa                ------------------------------------------------------------
Ixeris polycephala            ------------------------------------------------------------
Sonchus brassicifolius        ------------------------------------------------------------
Sonchus arvensis              ------------------------------------------------------------
Launaea_arborescens_NC_060827. ------------------------------------------------------------
Reichardia picroides          ------------------------------------------------------------
Melanoseris decipiens         ------------------------------------------------------------
Cucumis sativus               ------------------------------------------------------------
Cichorium intybus             ------------------------------------------------------------
                                                                                          

Cichorium endivia             acccggtattattaaaaaaatagaggaagcagaaccaagtcaagatgatacggatcaacc
Taraxacum officinale          ------------------------------------------------------------
Crepidiastrum sonchifolium    ------------------------------------------------------------
Lapsanastrum humile           ------------------------------------------------------------
Youngia japonica              ------------------------------------------------------------
Stebbinsia umbrella           ------------------------------------------------------------
Soroseris hookeriana          ------------------------------------------------------------
Cicerbita alpina              ------------------------------------------------------------
Notoseris macilenta           ------------------------------------------------------------
Paraprenanthes melanantha     ------------------------------------------------------------
Lactuca sativa                ------------------------------------------------------------
Ixeris polycephala            ------------------------------------------------------------
Sonchus brassicifolius        ------------------------------------------------------------
Sonchus arvensis              ------------------------------------------------------------
Launaea_arborescens_NC_060827. ------------------------------------------------------------
Reichardia picroides          ------------------------------------------------------------
Melanoseris decipiens         ------------------------------------------------------------
Cucumis sativus               ------------------------------------------------------------
Cichorium intybus             ------------------------------------------------------------
                                                                                          

Cichorium endivia             cccttttttgcgccaaagatcttaccatttccgaaggaactggagttccatctcttttcc
Taraxacum officinale          ------------------------------------------------------------
Crepidiastrum sonchifolium    ------------------------------------------------------------
Lapsanastrum humile           ------------------------------------------------------------
Youngia japonica              ------------------------------------------------------------
Stebbinsia umbrella           ------------------------------------------------------------
Soroseris hookeriana          ------------------------------------------------------------
Cicerbita alpina              ------------------------------------------------------------
Notoseris macilenta           ------------------------------------------------------------
Paraprenanthes melanantha     ------------------------------------------------------------
Lactuca sativa                ------------------------------------------------------------
Ixeris polycephala            ------------------------------------------------------------
Sonchus brassicifolius        ------------------------------------------------------------
Sonchus arvensis              ------------------------------------------------------------
Launaea_arborescens_NC_060827. ------------------------------------------------------------
Reichardia picroides          ------------------------------------------------------------
Melanoseris decipiens         ------------------------------------------------------------
Cucumis sativus               ------------------------------------------------------------
Cichorium intybus             ------------------------------------------------------------
                                                                                          

Cichorium endivia             atttccattcaagagttcttatgtgtttccacgctcctttgagaccccgaaaaatggaca
Taraxacum officinale          ------------------------------------------------------------
Crepidiastrum sonchifolium    ------------------------------------------------------------
Lapsanastrum humile           ------------------------------------------------------------
Youngia japonica              ------------------------------------------------------------
Stebbinsia umbrella           ------------------------------------------------------------
Soroseris hookeriana          ------------------------------------------------------------
Cicerbita alpina              ------------------------------------------------------------
Notoseris macilenta           ------------------------------------------------------------
Paraprenanthes melanantha     ------------------------------------------------------------
Lactuca sativa                ------------------------------------------------------------
Ixeris polycephala            ------------------------------------------------------------
Sonchus brassicifolius        ------------------------------------------------------------
Sonchus arvensis              ------------------------------------------------------------
Launaea_arborescens_NC_060827. ------------------------------------------------------------
Reichardia picroides          ------------------------------------------------------------
Melanoseris decipiens         ------------------------------------------------------------
Cucumis sativus               ------------------------------------------------------------
Cichorium intybus             ------------------------------------------------------------
                                                                                          

Cichorium endivia             aattccttttcttaggaacacatacaggattcgtcactacaaaaaggataatggtaaccc
Taraxacum officinale          ------------------------------------------------------------
Crepidiastrum sonchifolium    ------------------------------------------------------------
Lapsanastrum humile           ------------------------------------------------------------
Youngia japonica              ------------------------------------------------------------
Stebbinsia umbrella           ------------------------------------------------------------
Soroseris hookeriana          ------------------------------------------------------------
Cicerbita alpina              ------------------------------------------------------------
Notoseris macilenta           ------------------------------------------------------------
Paraprenanthes melanantha     ------------------------------------------------------------
Lactuca sativa                ------------------------------------------------------------
Ixeris polycephala            ------------------------------------------------------------
Sonchus brassicifolius        ------------------------------------------------------------
Sonchus arvensis              ------------------------------------------------------------
Launaea_arborescens_NC_060827. ------------------------------------------------------------
Reichardia picroides          ------------------------------------------------------------
Melanoseris decipiens         ------------------------------------------------------------
Cucumis sativus               ------------------------------------------------------------
Cichorium intybus             ------------------------------------------------------------
                                                                                          

Cichorium endivia             caccattcactacttcatttatgaaattcatagtaatagagatccatgtcctaccgagac
Taraxacum officinale          ------------------------------------------------------------
Crepidiastrum sonchifolium    ------------------------------------------------------------
Lapsanastrum humile           ------------------------------------------------------------
Youngia japonica              ------------------------------------------------------------
Stebbinsia umbrella           ------------------------------------------------------------
Soroseris hookeriana          ------------------------------------------------------------
Cicerbita alpina              ------------------------------------------------------------
Notoseris macilenta           ------------------------------------------------------------
Paraprenanthes melanantha     ------------------------------------------------------------
Lactuca sativa                ------------------------------------------------------------
Ixeris polycephala            ------------------------------------------------------------
Sonchus brassicifolius        ------------------------------------------------------------
Sonchus arvensis              ------------------------------------------------------------
Launaea_arborescens_NC_060827. ------------------------------------------------------------
Reichardia picroides          ------------------------------------------------------------
Melanoseris decipiens         ------------------------------------------------------------
Cucumis sativus               ------------------------------------------------------------
Cichorium intybus             ------------------------------------------------------------
                                                                                          

Cichorium endivia             agagtttgtaacttgctatcctcttacctaacaggcaaagatttgcctccgtggaaaggg
Taraxacum officinale          ------------------------------------------------------------
Crepidiastrum sonchifolium    ------------------------------------------------------------
Lapsanastrum humile           ------------------------------------------------------------
Youngia japonica              ------------------------------------------------------------
Stebbinsia umbrella           ------------------------------------------------------------
Soroseris hookeriana          ------------------------------------------------------------
Cicerbita alpina              ------------------------------------------------------------
Notoseris macilenta           ------------------------------------------------------------
Paraprenanthes melanantha     ------------------------------------------------------------
Lactuca sativa                ------------------------------------------------------------
Ixeris polycephala            ------------------------------------------------------------
Sonchus brassicifolius        ------------------------------------------------------------
Sonchus arvensis              ------------------------------------------------------------
Launaea_arborescens_NC_060827. ------------------------------------------------------------
Reichardia picroides          ------------------------------------------------------------
Melanoseris decipiens         ------------------------------------------------------------
Cucumis sativus               ------------------------------------------------------------
Cichorium intybus             ------------------------------------------------------------
                                                                                          

Cichorium endivia             tgattcattcggatcgacatgagagtccaactacattgcattgccagaatccatgttgta
Taraxacum officinale          ------------------------------------------------------------
Crepidiastrum sonchifolium    ------------------------------------------------------------
Lapsanastrum humile           ------------------------------------------------------------
Youngia japonica              ------------------------------------------------------------
Stebbinsia umbrella           ------------------------------------------------------------
Soroseris hookeriana          ------------------------------------------------------------
Cicerbita alpina              ------------------------------------------------------------
Notoseris macilenta           ------------------------------------------------------------
Paraprenanthes melanantha     ------------------------------------------------------------
Lactuca sativa                ------------------------------------------------------------
Ixeris polycephala            ------------------------------------------------------------
Sonchus brassicifolius        ------------------------------------------------------------
Sonchus arvensis              ------------------------------------------------------------
Launaea_arborescens_NC_060827. ------------------------------------------------------------
Reichardia picroides          ------------------------------------------------------------
Melanoseris decipiens         ------------------------------------------------------------
Cucumis sativus               ------------------------------------------------------------
Cichorium intybus             ------------------------------------------------------------
                                                                                          

Cichorium endivia             tatttgaaagaggttgacctccttgcttctctcacggtacaatcctcttcccgccgagcc
Taraxacum officinale          ------------------------------------------------------------
Crepidiastrum sonchifolium    ------------------------------------------------------------
Lapsanastrum humile           ------------------------------------------------------------
Youngia japonica              ------------------------------------------------------------
Stebbinsia umbrella           ------------------------------------------------------------
Soroseris hookeriana          ------------------------------------------------------------
Cicerbita alpina              ------------------------------------------------------------
Notoseris macilenta           ------------------------------------------------------------
Paraprenanthes melanantha     ------------------------------------------------------------
Lactuca sativa                ------------------------------------------------------------
Ixeris polycephala            ------------------------------------------------------------
Sonchus brassicifolius        ------------------------------------------------------------
Sonchus arvensis              ------------------------------------------------------------
Launaea_arborescens_NC_060827. ------------------------------------------------------------
Reichardia picroides          ------------------------------------------------------------
Melanoseris decipiens         ------------------------------------------------------------
Cucumis sativus               ------------------------------------------------------------
Cichorium intybus             ------------------------------------------------------------
                                                                                          

Cichorium endivia             ccctttctcctcggtccacagagacaaaatgtaggactggcgccaacagttcatcacgga
Taraxacum officinale          ------------------------------------------------------------
Crepidiastrum sonchifolium    ------------------------------------------------------------
Lapsanastrum humile           ------------------------------------------------------------
Youngia japonica              ------------------------------------------------------------
Stebbinsia umbrella           ------------------------------------------------------------
Soroseris hookeriana          ------------------------------------------------------------
Cicerbita alpina              ------------------------------------------------------------
Notoseris macilenta           ------------------------------------------------------------
Paraprenanthes melanantha     ------------------------------------------------------------
Lactuca sativa                ------------------------------------------------------------
Ixeris polycephala            ------------------------------------------------------------
Sonchus brassicifolius        ------------------------------------------------------------
Sonchus arvensis              ------------------------------------------------------------
Launaea_arborescens_NC_060827. ------------------------------------------------------------
Reichardia picroides          ------------------------------------------------------------
Melanoseris decipiens         ------------------------------------------------------------
Cucumis sativus               ------------------------------------------------------------
Cichorium intybus             ------------------------------------------------------------
                                                                                          

Cichorium endivia             agaaaggactcactaagccgggatcactaactaagactaatctaatatgaattaaataga
Taraxacum officinale          ------------------------------------------------------------
Crepidiastrum sonchifolium    ------------------------------------------------------------
Lapsanastrum humile           ------------------------------------------------------------
Youngia japonica              ------------------------------------------------------------
Stebbinsia umbrella           ------------------------------------------------------------
Soroseris hookeriana          ------------------------------------------------------------
Cicerbita alpina              ------------------------------------------------------------
Notoseris macilenta           ------------------------------------------------------------
Paraprenanthes melanantha     ------------------------------------------------------------
Lactuca sativa                ------------------------------------------------------------
Ixeris polycephala            ------------------------------------------------------------
Sonchus brassicifolius        ------------------------------------------------------------
Sonchus arvensis              ------------------------------------------------------------
Launaea_arborescens_NC_060827. ------------------------------------------------------------
Reichardia picroides          ------------------------------------------------------------
Melanoseris decipiens         ------------------------------------------------------------
Cucumis sativus               ------------------------------------------------------------
Cichorium intybus             ------------------------------------------------------------
                                                                                          

Cichorium endivia             aaagactaatataatagaaaagaactgtcttttctgtatactttccccggttccgctgct
Taraxacum officinale          ------------------------------------------------------------
Crepidiastrum sonchifolium    ------------------------------------------------------------
Lapsanastrum humile           ------------------------------------------------------------
Youngia japonica              ------------------------------------------------------------
Stebbinsia umbrella           ------------------------------------------------------------
Soroseris hookeriana          ------------------------------------------------------------
Cicerbita alpina              ------------------------------------------------------------
Notoseris macilenta           ------------------------------------------------------------
Paraprenanthes melanantha     ------------------------------------------------------------
Lactuca sativa                ------------------------------------------------------------
Ixeris polycephala            ------------------------------------------------------------
Sonchus brassicifolius        ------------------------------------------------------------
Sonchus arvensis              ------------------------------------------------------------
Launaea_arborescens_NC_060827. ------------------------------------------------------------
Reichardia picroides          ------------------------------------------------------------
Melanoseris decipiens         ------------------------------------------------------------
Cucumis sativus               ------------------------------------------------------------
Cichorium intybus             ------------------------------------------------------------
                                                                                          

Cichorium endivia             accgcgggctttacgcaatcgatcgtattatatagatatcccttcaacacaacataggtc
Taraxacum officinale          ------------------------------------------------------------
Crepidiastrum sonchifolium    ------------------------------------------------------------
Lapsanastrum humile           ------------------------------------------------------------
Youngia japonica              ------------------------------------------------------------
Stebbinsia umbrella           ------------------------------------------------------------
Soroseris hookeriana          ------------------------------------------------------------
Cicerbita alpina              ------------------------------------------------------------
Notoseris macilenta           ------------------------------------------------------------
Paraprenanthes melanantha     ------------------------------------------------------------
Lactuca sativa                ------------------------------------------------------------
Ixeris polycephala            ------------------------------------------------------------
Sonchus brassicifolius        ------------------------------------------------------------
Sonchus arvensis              ------------------------------------------------------------
Launaea_arborescens_NC_060827. ------------------------------------------------------------
Reichardia picroides          ------------------------------------------------------------
Melanoseris decipiens         ------------------------------------------------------------
Cucumis sativus               ------------------------------------------------------------
Cichorium intybus             ------------------------------------------------------------
                                                                                          

Cichorium endivia             atcgaaaggatctcggagacccaccaaagcacgaaagccaggatctttcagaaaatggat
Taraxacum officinale          ------------------------------------------------------------
Crepidiastrum sonchifolium    ------------------------------------------------------------
Lapsanastrum humile           ------------------------------------------------------------
Youngia japonica              ------------------------------------------------------------
Stebbinsia umbrella           ------------------------------------------------------------
Soroseris hookeriana          ------------------------------------------------------------
Cicerbita alpina              ------------------------------------------------------------
Notoseris macilenta           ------------------------------------------------------------
Paraprenanthes melanantha     ------------------------------------------------------------
Lactuca sativa                ------------------------------------------------------------
Ixeris polycephala            ------------------------------------------------------------
Sonchus brassicifolius        ------------------------------------------------------------
Sonchus arvensis              ------------------------------------------------------------
Launaea_arborescens_NC_060827. ------------------------------------------------------------
Reichardia picroides          ------------------------------------------------------------
Melanoseris decipiens         ------------------------------------------------------------
Cucumis sativus               ------------------------------------------------------------
Cichorium intybus             ------------------------------------------------------------
                                                                                          

Cichorium endivia             tcctattcgaagagtgcataaccgcatggataagctcacactaacccgtcaatttaggat
Taraxacum officinale          ------------------------------------------------------------
Crepidiastrum sonchifolium    ------------------------------------------------------------
Lapsanastrum humile           ------------------------------------------------------------
Youngia japonica              ------------------------------------------------------------
Stebbinsia umbrella           ------------------------------------------------------------
Soroseris hookeriana          ------------------------------------------------------------
Cicerbita alpina              ------------------------------------------------------------
Notoseris macilenta           ------------------------------------------------------------
Paraprenanthes melanantha     ------------------------------------------------------------
Lactuca sativa                ------------------------------------------------------------
Ixeris polycephala            ------------------------------------------------------------
Sonchus brassicifolius        ------------------------------------------------------------
Sonchus arvensis              ------------------------------------------------------------
Launaea_arborescens_NC_060827. ------------------------------------------------------------
Reichardia picroides          ------------------------------------------------------------
Melanoseris decipiens         ------------------------------------------------------------
Cucumis sativus               ------------------------------------------------------------
Cichorium intybus             ------------------------------------------------------------
                                                                                          

Cichorium endivia             ccaattcgagattttccttgagaggtatcgggaaggaattggaatggaataatatcgatt
Taraxacum officinale          ------------------------------------------------------------
Crepidiastrum sonchifolium    ------------------------------------------------------------
Lapsanastrum humile           ------------------------------------------------------------
Youngia japonica              ------------------------------------------------------------
Stebbinsia umbrella           ------------------------------------------------------------
Soroseris hookeriana          ------------------------------------------------------------
Cicerbita alpina              ------------------------------------------------------------
Notoseris macilenta           ------------------------------------------------------------
Paraprenanthes melanantha     ------------------------------------------------------------
Lactuca sativa                ------------------------------------------------------------
Ixeris polycephala            ------------------------------------------------------------
Sonchus brassicifolius        ------------------------------------------------------------
Sonchus arvensis              ------------------------------------------------------------
Launaea_arborescens_NC_060827. ------------------------------------------------------------
Reichardia picroides          ------------------------------------------------------------
Melanoseris decipiens         ------------------------------------------------------------
Cucumis sativus               ------------------------------------------------------------
Cichorium intybus             ------------------------------------------------------------
                                                                                          

Cichorium endivia             cagacagaagaaaaggttctcgattgattcaaacactgtacctatgggatagaggaagag
Taraxacum officinale          ------------------------------------------------------------
Crepidiastrum sonchifolium    ------------------------------------------------------------
Lapsanastrum humile           ------------------------------------------------------------
Youngia japonica              ------------------------------------------------------------
Stebbinsia umbrella           ------------------------------------------------------------
Soroseris hookeriana          ------------------------------------------------------------
Cicerbita alpina              ------------------------------------------------------------
Notoseris macilenta           ------------------------------------------------------------
Paraprenanthes melanantha     ------------------------------------------------------------
Lactuca sativa                ------------------------------------------------------------
Ixeris polycephala            ------------------------------------------------------------
Sonchus brassicifolius        ------------------------------------------------------------
Sonchus arvensis              ------------------------------------------------------------
Launaea_arborescens_NC_060827. ------------------------------------------------------------
Reichardia picroides          ------------------------------------------------------------
Melanoseris decipiens         ------------------------------------------------------------
Cucumis sativus               ------------------------------------------------------------
Cichorium intybus             ------------------------------------------------------------
                                                                                          

Cichorium endivia             gaaaaaaccaaatatttcacatagtgcttttaatcaatctgatttatttcgtacccttcg
Taraxacum officinale          ------------------------------------------------------------
Crepidiastrum sonchifolium    ------------------------------------------------------------
Lapsanastrum humile           ------------------------------------------------------------
Youngia japonica              ------------------------------------------------------------
Stebbinsia umbrella           ------------------------------------------------------------
Soroseris hookeriana          ------------------------------------------------------------
Cicerbita alpina              ------------------------------------------------------------
Notoseris macilenta           ------------------------------------------------------------
Paraprenanthes melanantha     ------------------------------------------------------------
Lactuca sativa                ------------------------------------------------------------
Ixeris polycephala            ------------------------------------------------------------
Sonchus brassicifolius        ------------------------------------------------------------
Sonchus arvensis              ------------------------------------------------------------
Launaea_arborescens_NC_060827. ------------------------------------------------------------
Reichardia picroides          ------------------------------------------------------------
Melanoseris decipiens         ------------------------------------------------------------
Cucumis sativus               ------------------------------------------------------------
Cichorium intybus             ------------------------------------------------------------
                                                                                          

Cichorium endivia             ctcaatgagaaaatgagtccaattctaaaggatcaaacctatgggacttaaggaataata
Taraxacum officinale          ------------------------------------------------------------
Crepidiastrum sonchifolium    ------------------------------------------------------------
Lapsanastrum humile           ------------------------------------------------------------
Youngia japonica              ------------------------------------------------------------
Stebbinsia umbrella           ------------------------------------------------------------
Soroseris hookeriana          ------------------------------------------------------------
Cicerbita alpina              ------------------------------------------------------------
Notoseris macilenta           ------------------------------------------------------------
Paraprenanthes melanantha     ------------------------------------------------------------
Lactuca sativa                ------------------------------------------------------------
Ixeris polycephala            ------------------------------------------------------------
Sonchus brassicifolius        ------------------------------------------------------------
Sonchus arvensis              ------------------------------------------------------------
Launaea_arborescens_NC_060827. ------------------------------------------------------------
Reichardia picroides          ------------------------------------------------------------
Melanoseris decipiens         ------------------------------------------------------------
Cucumis sativus               ------------------------------------------------------------
Cichorium intybus             ------------------------------------------------------------
                                                                                          

Cichorium endivia             taaaaaaagagaggcaaaaatattgatattaaataaaatcaataaaataagtaaataaaa
Taraxacum officinale          ------------------------------------------------------------
Crepidiastrum sonchifolium    ------------------------------------------------------------
Lapsanastrum humile           ------------------------------------------------------------
Youngia japonica              ------------------------------------------------------------
Stebbinsia umbrella           ------------------------------------------------------------
Soroseris hookeriana          ------------------------------------------------------------
Cicerbita alpina              ------------------------------------------------------------
Notoseris macilenta           ------------------------------------------------------------
Paraprenanthes melanantha     ------------------------------------------------------------
Lactuca sativa                ------------------------------------------------------------
Ixeris polycephala            ------------------------------------------------------------
Sonchus brassicifolius        ------------------------------------------------------------
Sonchus arvensis              ------------------------------------------------------------
Launaea_arborescens_NC_060827. ------------------------------------------------------------
Reichardia picroides          ------------------------------------------------------------
Melanoseris decipiens         ------------------------------------------------------------
Cucumis sativus               ------------------------------------------------------------
Cichorium intybus             ------------------------------------------------------------
                                                                                          

Cichorium endivia             atgaagtagaagaactcagattccaaatgaacaaattcaaacttgaaaaggatctttctg
Taraxacum officinale          ------------------------------------------------------------
Crepidiastrum sonchifolium    ------------------------------------------------------------
Lapsanastrum humile           ------------------------------------------------------------
Youngia japonica              ------------------------------------------------------------
Stebbinsia umbrella           ------------------------------------------------------------
Soroseris hookeriana          ------------------------------------------------------------
Cicerbita alpina              ------------------------------------------------------------
Notoseris macilenta           ------------------------------------------------------------
Paraprenanthes melanantha     ------------------------------------------------------------
Lactuca sativa                ------------------------------------------------------------
Ixeris polycephala            ------------------------------------------------------------
Sonchus brassicifolius        ------------------------------------------------------------
Sonchus arvensis              ------------------------------------------------------------
Launaea_arborescens_NC_060827. ------------------------------------------------------------
Reichardia picroides          ------------------------------------------------------------
Melanoseris decipiens         ------------------------------------------------------------
Cucumis sativus               ------------------------------------------------------------
Cichorium intybus             ------------------------------------------------------------
                                                                                          

Cichorium endivia             attctcgaagaatgaggggcaaggggattgatcgagaaagatctcttgttcttattataa
Taraxacum officinale          ------------------------------------------------------------
Crepidiastrum sonchifolium    ------------------------------------------------------------
Lapsanastrum humile           ------------------------------------------------------------
Youngia japonica              ------------------------------------------------------------
Stebbinsia umbrella           ------------------------------------------------------------
Soroseris hookeriana          ------------------------------------------------------------
Cicerbita alpina              ------------------------------------------------------------
Notoseris macilenta           ------------------------------------------------------------
Paraprenanthes melanantha     ------------------------------------------------------------
Lactuca sativa                ------------------------------------------------------------
Ixeris polycephala            ------------------------------------------------------------
Sonchus brassicifolius        ------------------------------------------------------------
Sonchus arvensis              ------------------------------------------------------------
Launaea_arborescens_NC_060827. ------------------------------------------------------------
Reichardia picroides          ------------------------------------------------------------
Melanoseris decipiens         ------------------------------------------------------------
Cucumis sativus               ------------------------------------------------------------
Cichorium intybus             ------------------------------------------------------------
                                                                                          

Cichorium endivia             gatcgtgattggatccgcatatgtttggtaaagagaataatcttctcctttgagaataat
Taraxacum officinale          ------------------------------------------------------------
Crepidiastrum sonchifolium    ------------------------------------------------------------
Lapsanastrum humile           ------------------------------------------------------------
Youngia japonica              ------------------------------------------------------------
Stebbinsia umbrella           ------------------------------------------------------------
Soroseris hookeriana          ------------------------------------------------------------
Cicerbita alpina              ------------------------------------------------------------
Notoseris macilenta           ------------------------------------------------------------
Paraprenanthes melanantha     ------------------------------------------------------------
Lactuca sativa                ------------------------------------------------------------
Ixeris polycephala            ------------------------------------------------------------
Sonchus brassicifolius        ------------------------------------------------------------
Sonchus arvensis              ------------------------------------------------------------
Launaea_arborescens_NC_060827. ------------------------------------------------------------
Reichardia picroides          ------------------------------------------------------------
Melanoseris decipiens         ------------------------------------------------------------
Cucumis sativus               ------------------------------------------------------------
Cichorium intybus             ------------------------------------------------------------
                                                                                          

Cichorium endivia             caaaaacggaaagtgttcaattggaacatgaaaacgtgactaaattggtcctagttactc
Taraxacum officinale          ------------------------------------------------------------
Crepidiastrum sonchifolium    ------------------------------------------------------------
Lapsanastrum humile           ------------------------------------------------------------
Youngia japonica              ------------------------------------------------------------
Stebbinsia umbrella           ------------------------------------------------------------
Soroseris hookeriana          ------------------------------------------------------------
Cicerbita alpina              ------------------------------------------------------------
Notoseris macilenta           ------------------------------------------------------------
Paraprenanthes melanantha     ------------------------------------------------------------
Lactuca sativa                ------------------------------------------------------------
Ixeris polycephala            ------------------------------------------------------------
Sonchus brassicifolius        ------------------------------------------------------------
Sonchus arvensis              ------------------------------------------------------------
Launaea_arborescens_NC_060827. ------------------------------------------------------------
Reichardia picroides          ------------------------------------------------------------
Melanoseris decipiens         ------------------------------------------------------------
Cucumis sativus               ------------------------------------------------------------
Cichorium intybus             ------------------------------------------------------------
                                                                                          

Cichorium endivia             ttcgggacggagtggaagaagggaggggattctcgaacgcggaaaaggatccaataactt
Taraxacum officinale          ------------------------------------------------------------
Crepidiastrum sonchifolium    ------------------------------------------------------------
Lapsanastrum humile           ------------------------------------------------------------
Youngia japonica              ------------------------------------------------------------
Stebbinsia umbrella           ------------------------------------------------------------
Soroseris hookeriana          ------------------------------------------------------------
Cicerbita alpina              ------------------------------------------------------------
Notoseris macilenta           ------------------------------------------------------------
Paraprenanthes melanantha     ------------------------------------------------------------
Lactuca sativa                ------------------------------------------------------------
Ixeris polycephala            ------------------------------------------------------------
Sonchus brassicifolius        ------------------------------------------------------------
Sonchus arvensis              ------------------------------------------------------------
Launaea_arborescens_NC_060827. ------------------------------------------------------------
Reichardia picroides          ------------------------------------------------------------
Melanoseris decipiens         ------------------------------------------------------------
Cucumis sativus               ------------------------------------------------------------
Cichorium intybus             ------------------------------------------------------------
                                                                                          

Cichorium endivia             cgaaagaattgaacgaggagccgtatgaggtgaaaatctcatgtacggttctgtagagtg
Taraxacum officinale          ------------------------------------------------------------
Crepidiastrum sonchifolium    ------------------------------------------------------------
Lapsanastrum humile           ------------------------------------------------------------
Youngia japonica              ------------------------------------------------------------
Stebbinsia umbrella           ------------------------------------------------------------
Soroseris hookeriana          ------------------------------------------------------------
Cicerbita alpina              ------------------------------------------------------------
Notoseris macilenta           ------------------------------------------------------------
Paraprenanthes melanantha     ------------------------------------------------------------
Lactuca sativa                ------------------------------------------------------------
Ixeris polycephala            ------------------------------------------------------------
Sonchus brassicifolius        ------------------------------------------------------------
Sonchus arvensis              ------------------------------------------------------------
Launaea_arborescens_NC_060827. ------------------------------------------------------------
Reichardia picroides          ------------------------------------------------------------
Melanoseris decipiens         ------------------------------------------------------------
Cucumis sativus               ------------------------------------------------------------
Cichorium intybus             ------------------------------------------------------------
                                                                                          

Cichorium endivia             gcagtaagggtgacttatctgtcaacttttccactatcaccccaaaaaaaccaaactctg
Taraxacum officinale          ------------------------------------------------------------
Crepidiastrum sonchifolium    ------------------------------------------------------------
Lapsanastrum humile           ------------------------------------------------------------
Youngia japonica              ------------------------------------------------------------
Stebbinsia umbrella           ------------------------------------------------------------
Soroseris hookeriana          ------------------------------------------------------------
Cicerbita alpina              ------------------------------------------------------------
Notoseris macilenta           ------------------------------------------------------------
Paraprenanthes melanantha     ------------------------------------------------------------
Lactuca sativa                ------------------------------------------------------------
Ixeris polycephala            ------------------------------------------------------------
Sonchus brassicifolius        ------------------------------------------------------------
Sonchus arvensis              ------------------------------------------------------------
Launaea_arborescens_NC_060827. ------------------------------------------------------------
Reichardia picroides          ------------------------------------------------------------
Melanoseris decipiens         ------------------------------------------------------------
Cucumis sativus               ------------------------------------------------------------
Cichorium intybus             ------------------------------------------------------------
                                                                                          

Cichorium endivia             ccttacgtaaagttgccagagtacgattaacctctggatttgaaatcactgcttatatac
Taraxacum officinale          ------------------------------------------------------------
Crepidiastrum sonchifolium    ------------------------------------------------------------
Lapsanastrum humile           ------------------------------------------------------------
Youngia japonica              ------------------------------------------------------------
Stebbinsia umbrella           ------------------------------------------------------------
Soroseris hookeriana          ------------------------------------------------------------
Cicerbita alpina              ------------------------------------------------------------
Notoseris macilenta           ------------------------------------------------------------
Paraprenanthes melanantha     ------------------------------------------------------------
Lactuca sativa                ------------------------------------------------------------
Ixeris polycephala            ------------------------------------------------------------
Sonchus brassicifolius        ------------------------------------------------------------
Sonchus arvensis              ------------------------------------------------------------
Launaea_arborescens_NC_060827. ------------------------------------------------------------
Reichardia picroides          ------------------------------------------------------------
Melanoseris decipiens         ------------------------------------------------------------
Cucumis sativus               ------------------------------------------------------------
Cichorium intybus             ------------------------------------------------------------
                                                                                          

Cichorium endivia             ccggtattggccataattcacaagaacattctgtagtcttagtaagaggggggagggtta
Taraxacum officinale          ------------------------------------------------------------
Crepidiastrum sonchifolium    ------------------------------------------------------------
Lapsanastrum humile           ------------------------------------------------------------
Youngia japonica              ------------------------------------------------------------
Stebbinsia umbrella           ------------------------------------------------------------
Soroseris hookeriana          ------------------------------------------------------------
Cicerbita alpina              ------------------------------------------------------------
Notoseris macilenta           ------------------------------------------------------------
Paraprenanthes melanantha     ------------------------------------------------------------
Lactuca sativa                ------------------------------------------------------------
Ixeris polycephala            ------------------------------------------------------------
Sonchus brassicifolius        ------------------------------------------------------------
Sonchus arvensis              ------------------------------------------------------------
Launaea_arborescens_NC_060827. ------------------------------------------------------------
Reichardia picroides          ------------------------------------------------------------
Melanoseris decipiens         ------------------------------------------------------------
Cucumis sativus               ------------------------------------------------------------
Cichorium intybus             ------------------------------------------------------------
                                                                                          

Cichorium endivia             aggatttacccggtgtgagatatcacattgttcgaggaaccctagatgctgtcggagtaa
Taraxacum officinale          ------------------------------------------------------------
Crepidiastrum sonchifolium    ------------------------------------------------------------
Lapsanastrum humile           ------------------------------------------------------------
Youngia japonica              ------------------------------------------------------------
Stebbinsia umbrella           ------------------------------------------------------------
Soroseris hookeriana          ------------------------------------------------------------
Cicerbita alpina              ------------------------------------------------------------
Notoseris macilenta           ------------------------------------------------------------
Paraprenanthes melanantha     ------------------------------------------------------------
Lactuca sativa                ------------------------------------------------------------
Ixeris polycephala            ------------------------------------------------------------
Sonchus brassicifolius        ------------------------------------------------------------
Sonchus arvensis              ------------------------------------------------------------
Launaea_arborescens_NC_060827. ------------------------------------------------------------
Reichardia picroides          ------------------------------------------------------------
Melanoseris decipiens         ------------------------------------------------------------
Cucumis sativus               ------------------------------------------------------------
Cichorium intybus             ------------------------------------------------------------
                                                                                          

Cichorium endivia             aggatcgtcaacaagggcgttctagtgcgttgtagattcttatccaagacttgtatcatt
Taraxacum officinale          ------------------------------------------------------------
Crepidiastrum sonchifolium    ------------------------------------------------------------
Lapsanastrum humile           ------------------------------------------------------------
Youngia japonica              ------------------------------------------------------------
Stebbinsia umbrella           ------------------------------------------------------------
Soroseris hookeriana          ------------------------------------------------------------
Cicerbita alpina              ------------------------------------------------------------
Notoseris macilenta           ------------------------------------------------------------
Paraprenanthes melanantha     ------------------------------------------------------------
Lactuca sativa                ------------------------------------------------------------
Ixeris polycephala            ------------------------------------------------------------
Sonchus brassicifolius        ------------------------------------------------------------
Sonchus arvensis              ------------------------------------------------------------
Launaea_arborescens_NC_060827. ------------------------------------------------------------
Reichardia picroides          ------------------------------------------------------------
Melanoseris decipiens         ------------------------------------------------------------
Cucumis sativus               ------------------------------------------------------------
Cichorium intybus             ------------------------------------------------------------
                                                                                          

Cichorium endivia             tgatgatgccatgtgaatcgctagaaacatgtgaagtgtatggctaacccaataacgaaa
Taraxacum officinale          ------------------------------------------------------------
Crepidiastrum sonchifolium    ------------------------------------------------------------
Lapsanastrum humile           ------------------------------------------------------------
Youngia japonica              ------------------------------------------------------------
Stebbinsia umbrella           ------------------------------------------------------------
Soroseris hookeriana          ------------------------------------------------------------
Cicerbita alpina              ------------------------------------------------------------
Notoseris macilenta           ------------------------------------------------------------
Paraprenanthes melanantha     ------------------------------------------------------------
Lactuca sativa                ------------------------------------------------------------
Ixeris polycephala            ------------------------------------------------------------
Sonchus brassicifolius        ------------------------------------------------------------
Sonchus arvensis              ------------------------------------------------------------
Launaea_arborescens_NC_060827. ------------------------------------------------------------
Reichardia picroides          ------------------------------------------------------------
Melanoseris decipiens         ------------------------------------------------------------
Cucumis sativus               ------------------------------------------------------------
Cichorium intybus             ------------------------------------------------------------
                                                                                          

Cichorium endivia             gtttcgtaaggggactggagcaggctaccatgagacaaaagatcttctttctaaagagat
Taraxacum officinale          ------------------------------------------------------------
Crepidiastrum sonchifolium    ------------------------------------------------------------
Lapsanastrum humile           ------------------------------------------------------------
Youngia japonica              ------------------------------------------------------------
Stebbinsia umbrella           ------------------------------------------------------------
Soroseris hookeriana          ------------------------------------------------------------
Cicerbita alpina              ------------------------------------------------------------
Notoseris macilenta           ------------------------------------------------------------
Paraprenanthes melanantha     ------------------------------------------------------------
Lactuca sativa                ------------------------------------------------------------
Ixeris polycephala            ------------------------------------------------------------
Sonchus brassicifolius        ------------------------------------------------------------
Sonchus arvensis              ------------------------------------------------------------
Launaea_arborescens_NC_060827. ------------------------------------------------------------
Reichardia picroides          ------------------------------------------------------------
Melanoseris decipiens         ------------------------------------------------------------
Cucumis sativus               ------------------------------------------------------------
Cichorium intybus             ------------------------------------------------------------
                                                                                          

Cichorium endivia             tcgattcggaactattatatgtccaaggttcaatattgaaaaaatttcagaggttttccc
Taraxacum officinale          ------------------------------------------------------------
Crepidiastrum sonchifolium    ------------------------------------------------------------
Lapsanastrum humile           ------------------------------------------------------------
Youngia japonica              ------------------------------------------------------------
Stebbinsia umbrella           ------------------------------------------------------------
Soroseris hookeriana          ------------------------------------------------------------
Cicerbita alpina              ------------------------------------------------------------
Notoseris macilenta           ------------------------------------------------------------
Paraprenanthes melanantha     ------------------------------------------------------------
Lactuca sativa                ------------------------------------------------------------
Ixeris polycephala            ------------------------------------------------------------
Sonchus brassicifolius        ------------------------------------------------------------
Sonchus arvensis              ------------------------------------------------------------
Launaea_arborescens_NC_060827. ------------------------------------------------------------
Reichardia picroides          ------------------------------------------------------------
Melanoseris decipiens         ------------------------------------------------------------
Cucumis sativus               ------------------------------------------------------------
Cichorium intybus             ------------------------------------------------------------
                                                                                          

Cichorium endivia             tgactttgtccgtgtcaacaaacaattcgaaatacctcgactttttagaacaggtccgag
Taraxacum officinale          ------------------------------------------------------------
Crepidiastrum sonchifolium    ------------------------------------------------------------
Lapsanastrum humile           ------------------------------------------------------------
Youngia japonica              ------------------------------------------------------------
Stebbinsia umbrella           ------------------------------------------------------------
Soroseris hookeriana          ------------------------------------------------------------
Cicerbita alpina              ------------------------------------------------------------
Notoseris macilenta           ------------------------------------------------------------
Paraprenanthes melanantha     ------------------------------------------------------------
Lactuca sativa                ------------------------------------------------------------
Ixeris polycephala            ------------------------------------------------------------
Sonchus brassicifolius        ------------------------------------------------------------
Sonchus arvensis              ------------------------------------------------------------
Launaea_arborescens_NC_060827. ------------------------------------------------------------
Reichardia picroides          ------------------------------------------------------------
Melanoseris decipiens         ------------------------------------------------------------
Cucumis sativus               ------------------------------------------------------------
Cichorium intybus             ------------------------------------------------------------
                                                                                          

Cichorium endivia             tcaaatagcaatgatttgaagcacttctttttacactatttcggaaacccaaggactcaa
Taraxacum officinale          ------------------------------------------------------------
Crepidiastrum sonchifolium    ------------------------------------------------------------
Lapsanastrum humile           ------------------------------------------------------------
Youngia japonica              ------------------------------------------------------------
Stebbinsia umbrella           ------------------------------------------------------------
Soroseris hookeriana          ------------------------------------------------------------
Cicerbita alpina              ------------------------------------------------------------
Notoseris macilenta           ------------------------------------------------------------
Paraprenanthes melanantha     ------------------------------------------------------------
Lactuca sativa                ------------------------------------------------------------
Ixeris polycephala            ------------------------------------------------------------
Sonchus brassicifolius        ------------------------------------------------------------
Sonchus arvensis              ------------------------------------------------------------
Launaea_arborescens_NC_060827. ------------------------------------------------------------
Reichardia picroides          ------------------------------------------------------------
Melanoseris decipiens         ------------------------------------------------------------
Cucumis sativus               ------------------------------------------------------------
Cichorium intybus             ------------------------------------------------------------
                                                                                          

Cichorium endivia             tcgtatggatatgtaaaatacaggatttccaatcctagcaggaaaaggagggaaacggat
Taraxacum officinale          ------------------------------------------------------------
Crepidiastrum sonchifolium    ------------------------------------------------------------
Lapsanastrum humile           ------------------------------------------------------------
Youngia japonica              ------------------------------------------------------------
Stebbinsia umbrella           ------------------------------------------------------------
Soroseris hookeriana          ------------------------------------------------------------
Cicerbita alpina              ------------------------------------------------------------
Notoseris macilenta           ------------------------------------------------------------
Paraprenanthes melanantha     ------------------------------------------------------------
Lactuca sativa                ------------------------------------------------------------
Ixeris polycephala            ------------------------------------------------------------
Sonchus brassicifolius        ------------------------------------------------------------
Sonchus arvensis              ------------------------------------------------------------
Launaea_arborescens_NC_060827. ------------------------------------------------------------
Reichardia picroides          ------------------------------------------------------------
Melanoseris decipiens         ------------------------------------------------------------
Cucumis sativus               ------------------------------------------------------------
Cichorium intybus             ------------------------------------------------------------
                                                                                          

Cichorium endivia             actcaatttaaagtgagtaaacagaattccatactcgatctcatagatacatatagaatt
Taraxacum officinale          ------------------------------------------------------------
Crepidiastrum sonchifolium    ------------------------------------------------------------
Lapsanastrum humile           ------------------------------------------------------------
Youngia japonica              ------------------------------------------------------------
Stebbinsia umbrella           ------------------------------------------------------------
Soroseris hookeriana          ------------------------------------------------------------
Cicerbita alpina              ------------------------------------------------------------
Notoseris macilenta           ------------------------------------------------------------
Paraprenanthes melanantha     ------------------------------------------------------------
Lactuca sativa                ------------------------------------------------------------
Ixeris polycephala            ------------------------------------------------------------
Sonchus brassicifolius        ------------------------------------------------------------
Sonchus arvensis              ------------------------------------------------------------
Launaea_arborescens_NC_060827. ------------------------------------------------------------
Reichardia picroides          ------------------------------------------------------------
Melanoseris decipiens         ------------------------------------------------------------
Cucumis sativus               ------------------------------------------------------------
Cichorium intybus             ------------------------------------------------------------
                                                                                          

Cichorium endivia             ctgcggaaagccgtattcgatgaaagtcgtatgtacggcttggagggagatctttcatat
Taraxacum officinale          ------------------------------------------------------------
Crepidiastrum sonchifolium    ------------------------------------------------------------
Lapsanastrum humile           ------------------------------------------------------------
Youngia japonica              ------------------------------------------------------------
Stebbinsia umbrella           ------------------------------------------------------------
Soroseris hookeriana          ------------------------------------------------------------
Cicerbita alpina              ------------------------------------------------------------
Notoseris macilenta           ------------------------------------------------------------
Paraprenanthes melanantha     ------------------------------------------------------------
Lactuca sativa                ------------------------------------------------------------
Ixeris polycephala            ------------------------------------------------------------
Sonchus brassicifolius        ------------------------------------------------------------
Sonchus arvensis              ------------------------------------------------------------
Launaea_arborescens_NC_060827. ------------------------------------------------------------
Reichardia picroides          ------------------------------------------------------------
Melanoseris decipiens         ------------------------------------------------------------
Cucumis sativus               ------------------------------------------------------------
Cichorium intybus             ------------------------------------------------------------
                                                                                          

Cichorium endivia             ctttcgagatccaccctacaatatggggtaaaaaagccaaaataagtgattttagccctt
Taraxacum officinale          ------------------------------------------------------------
Crepidiastrum sonchifolium    ------------------------------------------------------------
Lapsanastrum humile           ------------------------------------------------------------
Youngia japonica              ------------------------------------------------------------
Stebbinsia umbrella           ------------------------------------------------------------
Soroseris hookeriana          ------------------------------------------------------------
Cicerbita alpina              ------------------------------------------------------------
Notoseris macilenta           ------------------------------------------------------------
Paraprenanthes melanantha     ------------------------------------------------------------
Lactuca sativa                ------------------------------------------------------------
Ixeris polycephala            ------------------------------------------------------------
Sonchus brassicifolius        ------------------------------------------------------------
Sonchus arvensis              ------------------------------------------------------------
Launaea_arborescens_NC_060827. ------------------------------------------------------------
Reichardia picroides          ------------------------------------------------------------
Melanoseris decipiens         ------------------------------------------------------------
Cucumis sativus               ------------------------------------------------------------
Cichorium intybus             ------------------------------------------------------------
                                                                                          

Cichorium endivia             ataaaaagaaaactgattcttgaacccctttcacgctcatgtcacgtcgaggtactgcag
Taraxacum officinale          ------------------------------------------------------------
Crepidiastrum sonchifolium    ------------------------------------------------------------
Lapsanastrum humile           ------------------------------------------------------------
Youngia japonica              ------------------------------------------------------------
Stebbinsia umbrella           ------------------------------------------------------------
Soroseris hookeriana          ------------------------------------------------------------
Cicerbita alpina              ------------------------------------------------------------
Notoseris macilenta           ------------------------------------------------------------
Paraprenanthes melanantha     ------------------------------------------------------------
Lactuca sativa                ------------------------------------------------------------
Ixeris polycephala            ------------------------------------------------------------
Sonchus brassicifolius        ------------------------------------------------------------
Sonchus arvensis              ------------------------------------------------------------
Launaea_arborescens_NC_060827. ------------------------------------------------------------
Reichardia picroides          ------------------------------------------------------------
Melanoseris decipiens         ------------------------------------------------------------
Cucumis sativus               ------------------------------------------------------------
Cichorium intybus             ------------------------------------------------------------
                                                                                          

Cichorium endivia             aagaaaaaactgcaaaatccgatccaatttatcgtaatcgattagttaacatgttggtta
Taraxacum officinale          ------------------------------------------------------------
Crepidiastrum sonchifolium    ------------------------------------------------------------
Lapsanastrum humile           ------------------------------------------------------------
Youngia japonica              ------------------------------------------------------------
Stebbinsia umbrella           ------------------------------------------------------------
Soroseris hookeriana          ------------------------------------------------------------
Cicerbita alpina              ------------------------------------------------------------
Notoseris macilenta           ------------------------------------------------------------
Paraprenanthes melanantha     ------------------------------------------------------------
Lactuca sativa                ------------------------------------------------------------
Ixeris polycephala            ------------------------------------------------------------
Sonchus brassicifolius        ------------------------------------------------------------
Sonchus arvensis              ------------------------------------------------------------
Launaea_arborescens_NC_060827. ------------------------------------------------------------
Reichardia picroides          ------------------------------------------------------------
Melanoseris decipiens         ------------------------------------------------------------
Cucumis sativus               ------------------------------------------------------------
Cichorium intybus             ------------------------------------------------------------
                                                                                          

Cichorium endivia             accgtattctgaaacacggaaaaaaatcattggcttatcaaattatctatcgagccgtga
Taraxacum officinale          ------------------------------------------------------------
Crepidiastrum sonchifolium    ------------------------------------------------------------
Lapsanastrum humile           ------------------------------------------------------------
Youngia japonica              ------------------------------------------------------------
Stebbinsia umbrella           ------------------------------------------------------------
Soroseris hookeriana          ------------------------------------------------------------
Cicerbita alpina              ------------------------------------------------------------
Notoseris macilenta           ------------------------------------------------------------
Paraprenanthes melanantha     ------------------------------------------------------------
Lactuca sativa                ------------------------------------------------------------
Ixeris polycephala            ------------------------------------------------------------
Sonchus brassicifolius        ------------------------------------------------------------
Sonchus arvensis              ------------------------------------------------------------
Launaea_arborescens_NC_060827. ------------------------------------------------------------
Reichardia picroides          ------------------------------------------------------------
Melanoseris decipiens         ------------------------------------------------------------
Cucumis sativus               ------------------------------------------------------------
Cichorium intybus             ------------------------------------------------------------
                                                                                          

Cichorium endivia             aaaagattcaacaaaagacagaaacaaatccactatctgttttacgtcaagcaatacatg
Taraxacum officinale          ------------------------------------------------------------
Crepidiastrum sonchifolium    ------------------------------------------------------------
Lapsanastrum humile           ------------------------------------------------------------
Youngia japonica              ------------------------------------------------------------
Stebbinsia umbrella           ------------------------------------------------------------
Soroseris hookeriana          ------------------------------------------------------------
Cicerbita alpina              ------------------------------------------------------------
Notoseris macilenta           ------------------------------------------------------------
Paraprenanthes melanantha     ------------------------------------------------------------
Lactuca sativa                ------------------------------------------------------------
Ixeris polycephala            ------------------------------------------------------------
Sonchus brassicifolius        ------------------------------------------------------------
Sonchus arvensis              ------------------------------------------------------------
Launaea_arborescens_NC_060827. ------------------------------------------------------------
Reichardia picroides          ------------------------------------------------------------
Melanoseris decipiens         ------------------------------------------------------------
Cucumis sativus               ------------------------------------------------------------
Cichorium intybus             ------------------------------------------------------------
                                                                                          

Cichorium endivia             gagtaactccgggtatagcagtaaaagcaagacgtgtaggtggatcgactcatcaagttc
Taraxacum officinale          ------------------------------------------------------------
Crepidiastrum sonchifolium    ------------------------------------------------------------
Lapsanastrum humile           ------------------------------------------------------------
Youngia japonica              ------------------------------------------------------------
Stebbinsia umbrella           ------------------------------------------------------------
Soroseris hookeriana          ------------------------------------------------------------
Cicerbita alpina              ------------------------------------------------------------
Notoseris macilenta           ------------------------------------------------------------
Paraprenanthes melanantha     ------------------------------------------------------------
Lactuca sativa                ------------------------------------------------------------
Ixeris polycephala            ------------------------------------------------------------
Sonchus brassicifolius        ------------------------------------------------------------
Sonchus arvensis              ------------------------------------------------------------
Launaea_arborescens_NC_060827. ------------------------------------------------------------
Reichardia picroides          ------------------------------------------------------------
Melanoseris decipiens         ------------------------------------------------------------
Cucumis sativus               ------------------------------------------------------------
Cichorium intybus             ------------------------------------------------------------
                                                                                          

Cichorium endivia             ccattgaaataggatccacacaaggaaaagcacttgccattcgttggttattagcggcat
Taraxacum officinale          ------------------------------------------------------------
Crepidiastrum sonchifolium    ------------------------------------------------------------
Lapsanastrum humile           ------------------------------------------------------------
Youngia japonica              ------------------------------------------------------------
Stebbinsia umbrella           ------------------------------------------------------------
Soroseris hookeriana          ------------------------------------------------------------
Cicerbita alpina              ------------------------------------------------------------
Notoseris macilenta           ------------------------------------------------------------
Paraprenanthes melanantha     ------------------------------------------------------------
Lactuca sativa                ------------------------------------------------------------
Ixeris polycephala            ------------------------------------------------------------
Sonchus brassicifolius        ------------------------------------------------------------
Sonchus arvensis              ------------------------------------------------------------
Launaea_arborescens_NC_060827. ------------------------------------------------------------
Reichardia picroides          ------------------------------------------------------------
Melanoseris decipiens         ------------------------------------------------------------
Cucumis sativus               ------------------------------------------------------------
Cichorium intybus             ------------------------------------------------------------
                                                                                          

Cichorium endivia             cccgaaaacgtccgggtcgaaatatggctttcaaattaagttccgaattagtggatgctg
Taraxacum officinale          ------------------------------------------------------------
Crepidiastrum sonchifolium    ------------------------------------------------------------
Lapsanastrum humile           ------------------------------------------------------------
Youngia japonica              ------------------------------------------------------------
Stebbinsia umbrella           ------------------------------------------------------------
Soroseris hookeriana          ------------------------------------------------------------
Cicerbita alpina              ------------------------------------------------------------
Notoseris macilenta           ------------------------------------------------------------
Paraprenanthes melanantha     ------------------------------------------------------------
Lactuca sativa                ------------------------------------------------------------
Ixeris polycephala            ------------------------------------------------------------
Sonchus brassicifolius        ------------------------------------------------------------
Sonchus arvensis              ------------------------------------------------------------
Launaea_arborescens_NC_060827. ------------------------------------------------------------
Reichardia picroides          ------------------------------------------------------------
Melanoseris decipiens         ------------------------------------------------------------
Cucumis sativus               ------------------------------------------------------------
Cichorium intybus             ------------------------------------------------------------
                                                                                          

Cichorium endivia             ccaaagggagtggcgatgccatacgcaaaagggaagagactcatagaatggcagaggcaa
Taraxacum officinale          ------------------------------------------------------------
Crepidiastrum sonchifolium    ------------------------------------------------------------
Lapsanastrum humile           ------------------------------------------------------------
Youngia japonica              ------------------------------------------------------------
Stebbinsia umbrella           ------------------------------------------------------------
Soroseris hookeriana          ------------------------------------------------------------
Cicerbita alpina              ------------------------------------------------------------
Notoseris macilenta           ------------------------------------------------------------
Paraprenanthes melanantha     ------------------------------------------------------------
Lactuca sativa                ------------------------------------------------------------
Ixeris polycephala            ------------------------------------------------------------
Sonchus brassicifolius        ------------------------------------------------------------
Sonchus arvensis              ------------------------------------------------------------
Launaea_arborescens_NC_060827. ------------------------------------------------------------
Reichardia picroides          ------------------------------------------------------------
Melanoseris decipiens         ------------------------------------------------------------
Cucumis sativus               ------------------------------------------------------------
Cichorium intybus             ------------------------------------------------------------
                                                                                          

Cichorium endivia             atagagcttttgcacattttcgttaatccatgaacaggatctatgcatctcgatcggaaa
Taraxacum officinale          ------------------------------------------------------------
Crepidiastrum sonchifolium    ------------------------------------------------------------
Lapsanastrum humile           ------------------------------------------------------------
Youngia japonica              ------------------------------------------------------------
Stebbinsia umbrella           ------------------------------------------------------------
Soroseris hookeriana          ------------------------------------------------------------
Cicerbita alpina              ------------------------------------------------------------
Notoseris macilenta           ------------------------------------------------------------
Paraprenanthes melanantha     ------------------------------------------------------------
Lactuca sativa                ------------------------------------------------------------
Ixeris polycephala            ------------------------------------------------------------
Sonchus brassicifolius        ------------------------------------------------------------
Sonchus arvensis              ------------------------------------------------------------
Launaea_arborescens_NC_060827. ------------------------------------------------------------
Reichardia picroides          ------------------------------------------------------------
Melanoseris decipiens         ------------------------------------------------------------
Cucumis sativus               ------------------------------------------------------------
Cichorium intybus             ------------------------------------------------------------
                                                                                          

Cichorium endivia             agaatcaagagaaaaagaaagaatcggaattgatcgatatatttctcgaaacaaacgaaa
Taraxacum officinale          ------------------------------------------------------------
Crepidiastrum sonchifolium    ------------------------------------------------------------
Lapsanastrum humile           ------------------------------------------------------------
Youngia japonica              ------------------------------------------------------------
Stebbinsia umbrella           ------------------------------------------------------------
Soroseris hookeriana          ------------------------------------------------------------
Cicerbita alpina              ------------------------------------------------------------
Notoseris macilenta           ------------------------------------------------------------
Paraprenanthes melanantha     ------------------------------------------------------------
Lactuca sativa                ------------------------------------------------------------
Ixeris polycephala            ------------------------------------------------------------
Sonchus brassicifolius        ------------------------------------------------------------
Sonchus arvensis              ------------------------------------------------------------
Launaea_arborescens_NC_060827. ------------------------------------------------------------
Reichardia picroides          ------------------------------------------------------------
Melanoseris decipiens         ------------------------------------------------------------
Cucumis sativus               ------------------------------------------------------------
Cichorium intybus             ------------------------------------------------------------
                                                                                          

Cichorium endivia             aggaaacgaaagatgaaacataaatcatggatcaactaagccctctcggggactttctta
Taraxacum officinale          ------------------------------------------------------------
Crepidiastrum sonchifolium    ------------------------------------------------------------
Lapsanastrum humile           ------------------------------------------------------------
Youngia japonica              ------------------------------------------------------------
Stebbinsia umbrella           ------------------------------------------------------------
Soroseris hookeriana          ------------------------------------------------------------
Cicerbita alpina              ------------------------------------------------------------
Notoseris macilenta           ------------------------------------------------------------
Paraprenanthes melanantha     ------------------------------------------------------------
Lactuca sativa                ------------------------------------------------------------
Ixeris polycephala            ------------------------------------------------------------
Sonchus brassicifolius        ------------------------------------------------------------
Sonchus arvensis              ------------------------------------------------------------
Launaea_arborescens_NC_060827. ------------------------------------------------------------
Reichardia picroides          ------------------------------------------------------------
Melanoseris decipiens         ------------------------------------------------------------
Cucumis sativus               ------------------------------------------------------------
Cichorium intybus             ------------------------------------------------------------
                                                                                          

Cichorium endivia             agaataagaaagaagaacctcatgtaaataccatggaataaggtttgatcctattcatgg
Taraxacum officinale          ------------------------------------------------------------
Crepidiastrum sonchifolium    ------------------------------------------------------------
Lapsanastrum humile           ------------------------------------------------------------
Youngia japonica              ------------------------------------------------------------
Stebbinsia umbrella           ------------------------------------------------------------
Soroseris hookeriana          ------------------------------------------------------------
Cicerbita alpina              ------------------------------------------------------------
Notoseris macilenta           ------------------------------------------------------------
Paraprenanthes melanantha     ------------------------------------------------------------
Lactuca sativa                ------------------------------------------------------------
Ixeris polycephala            ------------------------------------------------------------
Sonchus brassicifolius        ------------------------------------------------------------
Sonchus arvensis              ------------------------------------------------------------
Launaea_arborescens_NC_060827. ------------------------------------------------------------
Reichardia picroides          ------------------------------------------------------------
Melanoseris decipiens         ------------------------------------------------------------
Cucumis sativus               ------------------------------------------------------------
Cichorium intybus             ------------------------------------------------------------
                                                                                          

Cichorium endivia             agattccataaatattccattccaaaaatggaaacaattgggatttttttagaaattgga
Taraxacum officinale          ------------------------------------------------------------
Crepidiastrum sonchifolium    ------------------------------------------------------------
Lapsanastrum humile           ------------------------------------------------------------
Youngia japonica              ------------------------------------------------------------
Stebbinsia umbrella           ------------------------------------------------------------
Soroseris hookeriana          ------------------------------------------------------------
Cicerbita alpina              ------------------------------------------------------------
Notoseris macilenta           ------------------------------------------------------------
Paraprenanthes melanantha     ------------------------------------------------------------
Lactuca sativa                ------------------------------------------------------------
Ixeris polycephala            ------------------------------------------------------------
Sonchus brassicifolius        ------------------------------------------------------------
Sonchus arvensis              ------------------------------------------------------------
Launaea_arborescens_NC_060827. ------------------------------------------------------------
Reichardia picroides          ------------------------------------------------------------
Melanoseris decipiens         ------------------------------------------------------------
Cucumis sativus               ------------------------------------------------------------
Cichorium intybus             ------------------------------------------------------------
                                                                                          

Cichorium endivia             tgcagttactaattcatgatctggcatgtacagaatgaaaacttcattctcgattctacg
Taraxacum officinale          ------------------------------------------------------------
Crepidiastrum sonchifolium    ------------------------------------------------------------
Lapsanastrum humile           ------------------------------------------------------------
Youngia japonica              ------------------------------------------------------------
Stebbinsia umbrella           ------------------------------------------------------------
Soroseris hookeriana          ------------------------------------------------------------
Cicerbita alpina              ------------------------------------------------------------
Notoseris macilenta           ------------------------------------------------------------
Paraprenanthes melanantha     ------------------------------------------------------------
Lactuca sativa                ------------------------------------------------------------
Ixeris polycephala            ------------------------------------------------------------
Sonchus brassicifolius        ------------------------------------------------------------
Sonchus arvensis              ------------------------------------------------------------
Launaea_arborescens_NC_060827. ------------------------------------------------------------
Reichardia picroides          ------------------------------------------------------------
Melanoseris decipiens         ------------------------------------------------------------
Cucumis sativus               ------------------------------------------------------------
Cichorium intybus             ------------------------------------------------------------
                                                                                          

Cichorium endivia             agaatttttatgaaagcctttcatttgcttctcttcgatggaagtttgattttcccagaa
Taraxacum officinale          ------------------------------------------------------------
Crepidiastrum sonchifolium    ------------------------------------------------------------
Lapsanastrum humile           ------------------------------------------------------------
Youngia japonica              ------------------------------------------------------------
Stebbinsia umbrella           ------------------------------------------------------------
Soroseris hookeriana          ------------------------------------------------------------
Cicerbita alpina              ------------------------------------------------------------
Notoseris macilenta           ------------------------------------------------------------
Paraprenanthes melanantha     ------------------------------------------------------------
Lactuca sativa                ------------------------------------------------------------
Ixeris polycephala            ------------------------------------------------------------
Sonchus brassicifolius        ------------------------------------------------------------
Sonchus arvensis              ------------------------------------------------------------
Launaea_arborescens_NC_060827. ------------------------------------------------------------
Reichardia picroides          ------------------------------------------------------------
Melanoseris decipiens         ------------------------------------------------------------
Cucumis sativus               ------------------------------------------------------------
Cichorium intybus             ------------------------------------------------------------
                                                                                          

Cichorium endivia             tgtatcctaatttttggcctaattcttcttctgatgatcgattcaacctctgatcaaaaa
Taraxacum officinale          ------------------------------------------------------------
Crepidiastrum sonchifolium    ------------------------------------------------------------
Lapsanastrum humile           ------------------------------------------------------------
Youngia japonica              ------------------------------------------------------------
Stebbinsia umbrella           ------------------------------------------------------------
Soroseris hookeriana          ------------------------------------------------------------
Cicerbita alpina              ------------------------------------------------------------
Notoseris macilenta           ------------------------------------------------------------
Paraprenanthes melanantha     ------------------------------------------------------------
Lactuca sativa                ------------------------------------------------------------
Ixeris polycephala            ------------------------------------------------------------
Sonchus brassicifolius        ------------------------------------------------------------
Sonchus arvensis              ------------------------------------------------------------
Launaea_arborescens_NC_060827. ------------------------------------------------------------
Reichardia picroides          ------------------------------------------------------------
Melanoseris decipiens         ------------------------------------------------------------
Cucumis sativus               ------------------------------------------------------------
Cichorium intybus             ------------------------------------------------------------
                                                                                          

Cichorium endivia             gatataccttggttatatttcatctcttcaacaagtttagtaatgagcataacggcccta
Taraxacum officinale          ------------------------------------------------------------
Crepidiastrum sonchifolium    ------------------------------------------------------------
Lapsanastrum humile           ------------------------------------------------------------
Youngia japonica              ------------------------------------------------------------
Stebbinsia umbrella           ------------------------------------------------------------
Soroseris hookeriana          ------------------------------------------------------------
Cicerbita alpina              ------------------------------------------------------------
Notoseris macilenta           ------------------------------------------------------------
Paraprenanthes melanantha     ------------------------------------------------------------
Lactuca sativa                ------------------------------------------------------------
Ixeris polycephala            ------------------------------------------------------------
Sonchus brassicifolius        ------------------------------------------------------------
Sonchus arvensis              ------------------------------------------------------------
Launaea_arborescens_NC_060827. ------------------------------------------------------------
Reichardia picroides          ------------------------------------------------------------
Melanoseris decipiens         ------------------------------------------------------------
Cucumis sativus               ------------------------------------------------------------
Cichorium intybus             ------------------------------------------------------------
                                                                                          

Cichorium endivia             ttgttccgatggagagaggaacctatgattagcctttcgggaaatttccaaacgaacaat
Taraxacum officinale          ------------------------------------------------------------
Crepidiastrum sonchifolium    ------------------------------------------------------------
Lapsanastrum humile           ------------------------------------------------------------
Youngia japonica              ------------------------------------------------------------
Stebbinsia umbrella           ------------------------------------------------------------
Soroseris hookeriana          ------------------------------------------------------------
Cicerbita alpina              ------------------------------------------------------------
Notoseris macilenta           ------------------------------------------------------------
Paraprenanthes melanantha     ------------------------------------------------------------
Lactuca sativa                ------------------------------------------------------------
Ixeris polycephala            ------------------------------------------------------------
Sonchus brassicifolius        ------------------------------------------------------------
Sonchus arvensis              ------------------------------------------------------------
Launaea_arborescens_NC_060827. ------------------------------------------------------------
Reichardia picroides          ------------------------------------------------------------
Melanoseris decipiens         ------------------------------------------------------------
Cucumis sativus               ------------------------------------------------------------
Cichorium intybus             ------------------------------------------------------------
                                                                                          

Cichorium endivia             ttcaacgaaatctttcaatttcttattttactatgttcaactctatgtattcctctatcc
Taraxacum officinale          ------------------------------------------------------------
Crepidiastrum sonchifolium    ------------------------------------------------------------
Lapsanastrum humile           ------------------------------------------------------------
Youngia japonica              ------------------------------------------------------------
Stebbinsia umbrella           ------------------------------------------------------------
Soroseris hookeriana          ------------------------------------------------------------
Cicerbita alpina              ------------------------------------------------------------
Notoseris macilenta           ------------------------------------------------------------
Paraprenanthes melanantha     ------------------------------------------------------------
Lactuca sativa                ------------------------------------------------------------
Ixeris polycephala            ------------------------------------------------------------
Sonchus brassicifolius        ------------------------------------------------------------
Sonchus arvensis              ------------------------------------------------------------
Launaea_arborescens_NC_060827. ------------------------------------------------------------
Reichardia picroides          ------------------------------------------------------------
Melanoseris decipiens         ------------------------------------------------------------
Cucumis sativus               ------------------------------------------------------------
Cichorium intybus             ------------------------------------------------------------
                                                                                          

Cichorium endivia             gtagagtacattgaatgtacagaaatggctataacagaatttctcttgttcgtattaaca
Taraxacum officinale          ------------------------------------------------------------
Crepidiastrum sonchifolium    ------------------------------------------------------------
Lapsanastrum humile           ------------------------------------------------------------
Youngia japonica              ------------------------------------------------------------
Stebbinsia umbrella           ------------------------------------------------------------
Soroseris hookeriana          ------------------------------------------------------------
Cicerbita alpina              ------------------------------------------------------------
Notoseris macilenta           ------------------------------------------------------------
Paraprenanthes melanantha     ------------------------------------------------------------
Lactuca sativa                ------------------------------------------------------------
Ixeris polycephala            ------------------------------------------------------------
Sonchus brassicifolius        ------------------------------------------------------------
Sonchus arvensis              ------------------------------------------------------------
Launaea_arborescens_NC_060827. ------------------------------------------------------------
Reichardia picroides          ------------------------------------------------------------
Melanoseris decipiens         ------------------------------------------------------------
Cucumis sativus               ------------------------------------------------------------
Cichorium intybus             ------------------------------------------------------------
                                                                                          

Cichorium endivia             gctactataggaggaatgtttttatgtggtgctaacgatttaataactatctttgtagct
Taraxacum officinale          ------------------------------------------------------------
Crepidiastrum sonchifolium    ------------------------------------------------------------
Lapsanastrum humile           ------------------------------------------------------------
Youngia japonica              ------------------------------------------------------------
Stebbinsia umbrella           ------------------------------------------------------------
Soroseris hookeriana          ------------------------------------------------------------
Cicerbita alpina              ------------------------------------------------------------
Notoseris macilenta           ------------------------------------------------------------
Paraprenanthes melanantha     ------------------------------------------------------------
Lactuca sativa                ------------------------------------------------------------
Ixeris polycephala            ------------------------------------------------------------
Sonchus brassicifolius        ------------------------------------------------------------
Sonchus arvensis              ------------------------------------------------------------
Launaea_arborescens_NC_060827. ------------------------------------------------------------
Reichardia picroides          ------------------------------------------------------------
Melanoseris decipiens         ------------------------------------------------------------
Cucumis sativus               ------------------------------------------------------------
Cichorium intybus             ------------------------------------------------------------
                                                                                          

Cichorium endivia             ccagaatgtttcagtttatgctcctacctattatctggatataccaagaaagatgtacgg
Taraxacum officinale          ------------------------------------------------------------
Crepidiastrum sonchifolium    ------------------------------------------------------------
Lapsanastrum humile           ------------------------------------------------------------
Youngia japonica              ------------------------------------------------------------
Stebbinsia umbrella           ------------------------------------------------------------
Soroseris hookeriana          ------------------------------------------------------------
Cicerbita alpina              ------------------------------------------------------------
Notoseris macilenta           ------------------------------------------------------------
Paraprenanthes melanantha     ------------------------------------------------------------
Lactuca sativa                ------------------------------------------------------------
Ixeris polycephala            ------------------------------------------------------------
Sonchus brassicifolius        ------------------------------------------------------------
Sonchus arvensis              ------------------------------------------------------------
Launaea_arborescens_NC_060827. ------------------------------------------------------------
Reichardia picroides          ------------------------------------------------------------
Melanoseris decipiens         ------------------------------------------------------------
Cucumis sativus               ------------------------------------------------------------
Cichorium intybus             ------------------------------------------------------------
                                                                                          

Cichorium endivia             tctaatgaggctactatgaaatatttactcatgggtggggcaagctcttctattctggtt
Taraxacum officinale          ------------------------------------------------------------
Crepidiastrum sonchifolium    ------------------------------------------------------------
Lapsanastrum humile           ------------------------------------------------------------
Youngia japonica              ------------------------------------------------------------
Stebbinsia umbrella           ------------------------------------------------------------
Soroseris hookeriana          ------------------------------------------------------------
Cicerbita alpina              ------------------------------------------------------------
Notoseris macilenta           ------------------------------------------------------------
Paraprenanthes melanantha     ------------------------------------------------------------
Lactuca sativa                ------------------------------------------------------------
Ixeris polycephala            ------------------------------------------------------------
Sonchus brassicifolius        ------------------------------------------------------------
Sonchus arvensis              ------------------------------------------------------------
Launaea_arborescens_NC_060827. ------------------------------------------------------------
Reichardia picroides          ------------------------------------------------------------
Melanoseris decipiens         ------------------------------------------------------------
Cucumis sativus               ------------------------------------------------------------
Cichorium intybus             ------------------------------------------------------------
                                                                                          

Cichorium endivia             catggtttctcttggctatatggttcatccgggggagagatcgagcttcaagaaatagtg
Taraxacum officinale          ------------------------------------------------------------
Crepidiastrum sonchifolium    ------------------------------------------------------------
Lapsanastrum humile           ------------------------------------------------------------
Youngia japonica              ------------------------------------------------------------
Stebbinsia umbrella           ------------------------------------------------------------
Soroseris hookeriana          ------------------------------------------------------------
Cicerbita alpina              ------------------------------------------------------------
Notoseris macilenta           ------------------------------------------------------------
Paraprenanthes melanantha     ------------------------------------------------------------
Lactuca sativa                ------------------------------------------------------------
Ixeris polycephala            ------------------------------------------------------------
Sonchus brassicifolius        ------------------------------------------------------------
Sonchus arvensis              ------------------------------------------------------------
Launaea_arborescens_NC_060827. ------------------------------------------------------------
Reichardia picroides          ------------------------------------------------------------
Melanoseris decipiens         ------------------------------------------------------------
Cucumis sativus               ------------------------------------------------------------
Cichorium intybus             ------------------------------------------------------------
                                                                                          

Cichorium endivia             aatggtcttatcaatacacaaatgtataactccccaggaatttcaattgcgctcatattc
Taraxacum officinale          ------------------------------------------------------------
Crepidiastrum sonchifolium    ------------------------------------------------------------
Lapsanastrum humile           ------------------------------------------------------------
Youngia japonica              ------------------------------------------------------------
Stebbinsia umbrella           ------------------------------------------------------------
Soroseris hookeriana          ------------------------------------------------------------
Cicerbita alpina              ------------------------------------------------------------
Notoseris macilenta           ------------------------------------------------------------
Paraprenanthes melanantha     ------------------------------------------------------------
Lactuca sativa                ------------------------------------------------------------
Ixeris polycephala            ------------------------------------------------------------
Sonchus brassicifolius        ------------------------------------------------------------
Sonchus arvensis              ------------------------------------------------------------
Launaea_arborescens_NC_060827. ------------------------------------------------------------
Reichardia picroides          ------------------------------------------------------------
Melanoseris decipiens         ------------------------------------------------------------
Cucumis sativus               ------------------------------------------------------------
Cichorium intybus             ------------------------------------------------------------
                                                                                          

Cichorium endivia             atcactgtaggaattgggttcaagctttccccagccccttctcatcaatggactcctgac
Taraxacum officinale          ------------------------------------------------------------
Crepidiastrum sonchifolium    ------------------------------------------------------------
Lapsanastrum humile           ------------------------------------------------------------
Youngia japonica              ------------------------------------------------------------
Stebbinsia umbrella           ------------------------------------------------------------
Soroseris hookeriana          ------------------------------------------------------------
Cicerbita alpina              ------------------------------------------------------------
Notoseris macilenta           ------------------------------------------------------------
Paraprenanthes melanantha     ------------------------------------------------------------
Lactuca sativa                ------------------------------------------------------------
Ixeris polycephala            ------------------------------------------------------------
Sonchus brassicifolius        ------------------------------------------------------------
Sonchus arvensis              ------------------------------------------------------------
Launaea_arborescens_NC_060827. ------------------------------------------------------------
Reichardia picroides          ------------------------------------------------------------
Melanoseris decipiens         ------------------------------------------------------------
Cucumis sativus               ------------------------------------------------------------
Cichorium intybus             ------------------------------------------------------------
                                                                                          

Cichorium endivia             gtatacgaaggagtgcggttcgttcgataaattcctacctctctatctatctctgagatg
Taraxacum officinale          ------------------------------------------------------------
Crepidiastrum sonchifolium    ------------------------------------------------------------
Lapsanastrum humile           ------------------------------------------------------------
Youngia japonica              ------------------------------------------------------------
Stebbinsia umbrella           ------------------------------------------------------------
Soroseris hookeriana          ------------------------------------------------------------
Cicerbita alpina              ------------------------------------------------------------
Notoseris macilenta           ------------------------------------------------------------
Paraprenanthes melanantha     ------------------------------------------------------------
Lactuca sativa                ------------------------------------------------------------
Ixeris polycephala            ------------------------------------------------------------
Sonchus brassicifolius        ------------------------------------------------------------
Sonchus arvensis              ------------------------------------------------------------
Launaea_arborescens_NC_060827. ------------------------------------------------------------
Reichardia picroides          ------------------------------------------------------------
Melanoseris decipiens         ------------------------------------------------------------
Cucumis sativus               ------------------------------------------------------------
Cichorium intybus             ------------------------------------------------------------
                                                                                          

Cichorium endivia             tttggatttttcaaaactccatggacatgcaggagagaaatgctatccccactcggacca
Taraxacum officinale          ------------------------------------------------------------
Crepidiastrum sonchifolium    ------------------------------------------------------------
Lapsanastrum humile           ------------------------------------------------------------
Youngia japonica              ------------------------------------------------------------
Stebbinsia umbrella           ------------------------------------------------------------
Soroseris hookeriana          ------------------------------------------------------------
Cicerbita alpina              ------------------------------------------------------------
Notoseris macilenta           ------------------------------------------------------------
Paraprenanthes melanantha     ------------------------------------------------------------
Lactuca sativa                ------------------------------------------------------------
Ixeris polycephala            ------------------------------------------------------------
Sonchus brassicifolius        ------------------------------------------------------------
Sonchus arvensis              ------------------------------------------------------------
Launaea_arborescens_NC_060827. ------------------------------------------------------------
Reichardia picroides          ------------------------------------------------------------
Melanoseris decipiens         ------------------------------------------------------------
Cucumis sativus               ------------------------------------------------------------
Cichorium intybus             ------------------------------------------------------------
                                                                                          

Cichorium endivia             agacagaacttttacttgttcaaataacaattaaggtgaagcaggtcaggaacgacgaat
Taraxacum officinale          ------------------------------------------------------------
Crepidiastrum sonchifolium    ------------------------------------------------------------
Lapsanastrum humile           ------------------------------------------------------------
Youngia japonica              ------------------------------------------------------------
Stebbinsia umbrella           ------------------------------------------------------------
Soroseris hookeriana          ------------------------------------------------------------
Cicerbita alpina              ------------------------------------------------------------
Notoseris macilenta           ------------------------------------------------------------
Paraprenanthes melanantha     ------------------------------------------------------------
Lactuca sativa                ------------------------------------------------------------
Ixeris polycephala            ------------------------------------------------------------
Sonchus brassicifolius        ------------------------------------------------------------
Sonchus arvensis              ------------------------------------------------------------
Launaea_arborescens_NC_060827. ------------------------------------------------------------
Reichardia picroides          ------------------------------------------------------------
Melanoseris decipiens         ------------------------------------------------------------
Cucumis sativus               ------------------------------------------------------------
Cichorium intybus             ------------------------------------------------------------
                                                                                          

Cichorium endivia             ctctttatgataaacagatccgttttgcaagttcgttattacgggtagttcctacaaagg
Taraxacum officinale          ------------------------------------------------------------
Crepidiastrum sonchifolium    ------------------------------------------------------------
Lapsanastrum humile           ------------------------------------------------------------
Youngia japonica              ------------------------------------------------------------
Stebbinsia umbrella           ------------------------------------------------------------
Soroseris hookeriana          ------------------------------------------------------------
Cicerbita alpina              ------------------------------------------------------------
Notoseris macilenta           ------------------------------------------------------------
Paraprenanthes melanantha     ------------------------------------------------------------
Lactuca sativa                ------------------------------------------------------------
Ixeris polycephala            ------------------------------------------------------------
Sonchus brassicifolius        ------------------------------------------------------------
Sonchus arvensis              ------------------------------------------------------------
Launaea_arborescens_NC_060827. ------------------------------------------------------------
Reichardia picroides          ------------------------------------------------------------
Melanoseris decipiens         ------------------------------------------------------------
Cucumis sativus               ------------------------------------------------------------
Cichorium intybus             ------------------------------------------------------------
                                                                                          

Cichorium endivia             atcagactaatgacgtatacaatacttgaattctcggtgtagatgctacatagttggttc
Taraxacum officinale          ------------------------------------------------------------
Crepidiastrum sonchifolium    ------------------------------------------------------------
Lapsanastrum humile           ------------------------------------------------------------
Youngia japonica              ------------------------------------------------------------
Stebbinsia umbrella           ------------------------------------------------------------
Soroseris hookeriana          ------------------------------------------------------------
Cicerbita alpina              ------------------------------------------------------------
Notoseris macilenta           ------------------------------------------------------------
Paraprenanthes melanantha     ------------------------------------------------------------
Lactuca sativa                ------------------------------------------------------------
Ixeris polycephala            ------------------------------------------------------------
Sonchus brassicifolius        ------------------------------------------------------------
Sonchus arvensis              ------------------------------------------------------------
Launaea_arborescens_NC_060827. ------------------------------------------------------------
Reichardia picroides          ------------------------------------------------------------
Melanoseris decipiens         ------------------------------------------------------------
Cucumis sativus               ------------------------------------------------------------
Cichorium intybus             ------------------------------------------------------------
                                                                                          

Cichorium endivia             tcatccttcagagactacgagtgtaataggagcatccgtcgacaaaaggatcaccctaag
Taraxacum officinale          ------------------------------------------------------------
Crepidiastrum sonchifolium    ------------------------------------------------------------
Lapsanastrum humile           ------------------------------------------------------------
Youngia japonica              ------------------------------------------------------------
Stebbinsia umbrella           ------------------------------------------------------------
Soroseris hookeriana          ------------------------------------------------------------
Cicerbita alpina              ------------------------------------------------------------
Notoseris macilenta           ------------------------------------------------------------
Paraprenanthes melanantha     ------------------------------------------------------------
Lactuca sativa                ------------------------------------------------------------
Ixeris polycephala            ------------------------------------------------------------
Sonchus brassicifolius        ------------------------------------------------------------
Sonchus arvensis              ------------------------------------------------------------
Launaea_arborescens_NC_060827. ------------------------------------------------------------
Reichardia picroides          ------------------------------------------------------------
Melanoseris decipiens         ------------------------------------------------------------
Cucumis sativus               ------------------------------------------------------------
Cichorium intybus             ------------------------------------------------------------
                                                                                          

Cichorium endivia             atgatcatctcatggctattgagaacgaatcaaatcagatggttctactttctgacttgc
Taraxacum officinale          ------------------------------------------------------------
Crepidiastrum sonchifolium    ------------------------------------------------------------
Lapsanastrum humile           ------------------------------------------------------------
Youngia japonica              ------------------------------------------------------------
Stebbinsia umbrella           ------------------------------------------------------------
Soroseris hookeriana          ------------------------------------------------------------
Cicerbita alpina              ------------------------------------------------------------
Notoseris macilenta           ------------------------------------------------------------
Paraprenanthes melanantha     ------------------------------------------------------------
Lactuca sativa                ------------------------------------------------------------
Ixeris polycephala            ------------------------------------------------------------
Sonchus brassicifolius        ------------------------------------------------------------
Sonchus arvensis              ------------------------------------------------------------
Launaea_arborescens_NC_060827. ------------------------------------------------------------
Reichardia picroides          ------------------------------------------------------------
Melanoseris decipiens         ------------------------------------------------------------
Cucumis sativus               ------------------------------------------------------------
Cichorium intybus             ------------------------------------------------------------
                                                                                          

Cichorium endivia             tcctacggaaccaagatcgaaaagattgaaaaaatcagtcattcacaaccactgatgaag
Taraxacum officinale          ------------------------------------------------------------
Crepidiastrum sonchifolium    ------------------------------------------------------------
Lapsanastrum humile           ------------------------------------------------------------
Youngia japonica              ------------------------------------------------------------
Stebbinsia umbrella           ------------------------------------------------------------
Soroseris hookeriana          ------------------------------------------------------------
Cicerbita alpina              ------------------------------------------------------------
Notoseris macilenta           ------------------------------------------------------------
Paraprenanthes melanantha     ------------------------------------------------------------
Lactuca sativa                ------------------------------------------------------------
Ixeris polycephala            ------------------------------------------------------------
Sonchus brassicifolius        ------------------------------------------------------------
Sonchus arvensis              ------------------------------------------------------------
Launaea_arborescens_NC_060827. ------------------------------------------------------------
Reichardia picroides          ------------------------------------------------------------
Melanoseris decipiens         ------------------------------------------------------------
Cucumis sativus               ------------------------------------------------------------
Cichorium intybus             ------------------------------------------------------------
                                                                                          

Cichorium endivia             gattcctcgaaaagttaaggattagtaatcttttttagaaatcgaatggattcggtctta
Taraxacum officinale          ------------------------------------------------------------
Crepidiastrum sonchifolium    ------------------------------------------------------------
Lapsanastrum humile           ------------------------------------------------------------
Youngia japonica              ------------------------------------------------------------
Stebbinsia umbrella           ------------------------------------------------------------
Soroseris hookeriana          ------------------------------------------------------------
Cicerbita alpina              ------------------------------------------------------------
Notoseris macilenta           ------------------------------------------------------------
Paraprenanthes melanantha     ------------------------------------------------------------
Lactuca sativa                ------------------------------------------------------------
Ixeris polycephala            ------------------------------------------------------------
Sonchus brassicifolius        ------------------------------------------------------------
Sonchus arvensis              ------------------------------------------------------------
Launaea_arborescens_NC_060827. ------------------------------------------------------------
Reichardia picroides          ------------------------------------------------------------
Melanoseris decipiens         ------------------------------------------------------------
Cucumis sativus               ------------------------------------------------------------
Cichorium intybus             ------------------------------------------------------------
                                                                                          

Cichorium endivia             tacatacgcgaggaaggtaatcaaaaaagaaagaagaggagttcttctttcttttatcac
Taraxacum officinale          ------------------------------------------------------------
Crepidiastrum sonchifolium    ------------------------------------------------------------
Lapsanastrum humile           ------------------------------------------------------------
Youngia japonica              ------------------------------------------------------------
Stebbinsia umbrella           ------------------------------------------------------------
Soroseris hookeriana          ------------------------------------------------------------
Cicerbita alpina              ------------------------------------------------------------
Notoseris macilenta           ------------------------------------------------------------
Paraprenanthes melanantha     ------------------------------------------------------------
Lactuca sativa                ------------------------------------------------------------
Ixeris polycephala            ------------------------------------------------------------
Sonchus brassicifolius        ------------------------------------------------------------
Sonchus arvensis              ------------------------------------------------------------
Launaea_arborescens_NC_060827. ------------------------------------------------------------
Reichardia picroides          ------------------------------------------------------------
Melanoseris decipiens         ------------------------------------------------------------
Cucumis sativus               ------------------------------------------------------------
Cichorium intybus             ------------------------------------------------------------
                                                                                          

Cichorium endivia             ttaggagccgtgtgagatgaaagtctcatgcacggttttgaatgagagaaagaagtgagg
Taraxacum officinale          ------------------------------------------------------------
Crepidiastrum sonchifolium    ------------------------------------------------------------
Lapsanastrum humile           ------------------------------------------------------------
Youngia japonica              ------------------------------------------------------------
Stebbinsia umbrella           ------------------------------------------------------------
Soroseris hookeriana          ------------------------------------------------------------
Cicerbita alpina              ------------------------------------------------------------
Notoseris macilenta           ------------------------------------------------------------
Paraprenanthes melanantha     ------------------------------------------------------------
Lactuca sativa                ------------------------------------------------------------
Ixeris polycephala            ------------------------------------------------------------
Sonchus brassicifolius        ------------------------------------------------------------
Sonchus arvensis              ------------------------------------------------------------
Launaea_arborescens_NC_060827. ------------------------------------------------------------
Reichardia picroides          ------------------------------------------------------------
Melanoseris decipiens         ------------------------------------------------------------
Cucumis sativus               ------------------------------------------------------------
Cichorium intybus             ------------------------------------------------------------
                                                                                          

Cichorium endivia             aatcctcttttcgactctaactctcccactccagtcgttgcttttctttctgttacttcg
Taraxacum officinale          ------------------------------------------------------------
Crepidiastrum sonchifolium    ------------------------------------------------------------
Lapsanastrum humile           ------------------------------------------------------------
Youngia japonica              ------------------------------------------------------------
Stebbinsia umbrella           ------------------------------------------------------------
Soroseris hookeriana          ------------------------------------------------------------
Cicerbita alpina              ------------------------------------------------------------
Notoseris macilenta           ------------------------------------------------------------
Paraprenanthes melanantha     ------------------------------------------------------------
Lactuca sativa                ------------------------------------------------------------
Ixeris polycephala            ------------------------------------------------------------
Sonchus brassicifolius        ------------------------------------------------------------
Sonchus arvensis              ------------------------------------------------------------
Launaea_arborescens_NC_060827. ------------------------------------------------------------
Reichardia picroides          ------------------------------------------------------------
Melanoseris decipiens         ------------------------------------------------------------
Cucumis sativus               ------------------------------------------------------------
Cichorium intybus             ------------------------------------------------------------
                                                                                          

Cichorium endivia             aaagtagctgcttcagcttcagccactcgaattttcgatattcctttttatttctcatca
Taraxacum officinale          ------------------------------------------------------------
Crepidiastrum sonchifolium    ------------------------------------------------------------
Lapsanastrum humile           ------------------------------------------------------------
Youngia japonica              ------------------------------------------------------------
Stebbinsia umbrella           ------------------------------------------------------------
Soroseris hookeriana          ------------------------------------------------------------
Cicerbita alpina              ------------------------------------------------------------
Notoseris macilenta           ------------------------------------------------------------
Paraprenanthes melanantha     ------------------------------------------------------------
Lactuca sativa                ------------------------------------------------------------
Ixeris polycephala            ------------------------------------------------------------
Sonchus brassicifolius        ------------------------------------------------------------
Sonchus arvensis              ------------------------------------------------------------
Launaea_arborescens_NC_060827. ------------------------------------------------------------
Reichardia picroides          ------------------------------------------------------------
Melanoseris decipiens         ------------------------------------------------------------
Cucumis sativus               ------------------------------------------------------------
Cichorium intybus             ------------------------------------------------------------
                                                                                          

Cichorium endivia             aacgaatggcatcttcttctggaaatcctagctattcttagcatgatattggggaatctc
Taraxacum officinale          ------------------------------------------------------------
Crepidiastrum sonchifolium    ------------------------------------------------------------
Lapsanastrum humile           ------------------------------------------------------------
Youngia japonica              ------------------------------------------------------------
Stebbinsia umbrella           ------------------------------------------------------------
Soroseris hookeriana          ------------------------------------------------------------
Cicerbita alpina              ------------------------------------------------------------
Notoseris macilenta           ------------------------------------------------------------
Paraprenanthes melanantha     ------------------------------------------------------------
Lactuca sativa                ------------------------------------------------------------
Ixeris polycephala            ------------------------------------------------------------
Sonchus brassicifolius        ------------------------------------------------------------
Sonchus arvensis              ------------------------------------------------------------
Launaea_arborescens_NC_060827. ------------------------------------------------------------
Reichardia picroides          ------------------------------------------------------------
Melanoseris decipiens         ------------------------------------------------------------
Cucumis sativus               ------------------------------------------------------------
Cichorium intybus             ------------------------------------------------------------
                                                                                          

Cichorium endivia             attgctattactcaaacaagcatgaaacgtatgcttgcatattcgtccataggtcaaatc
Taraxacum officinale          ------------------------------------------------------------
Crepidiastrum sonchifolium    ------------------------------------------------------------
Lapsanastrum humile           ------------------------------------------------------------
Youngia japonica              ------------------------------------------------------------
Stebbinsia umbrella           ------------------------------------------------------------
Soroseris hookeriana          ------------------------------------------------------------
Cicerbita alpina              ------------------------------------------------------------
Notoseris macilenta           ------------------------------------------------------------
Paraprenanthes melanantha     ------------------------------------------------------------
Lactuca sativa                ------------------------------------------------------------
Ixeris polycephala            ------------------------------------------------------------
Sonchus brassicifolius        ------------------------------------------------------------
Sonchus arvensis              ------------------------------------------------------------
Launaea_arborescens_NC_060827. ------------------------------------------------------------
Reichardia picroides          ------------------------------------------------------------
Melanoseris decipiens         ------------------------------------------------------------
Cucumis sativus               ------------------------------------------------------------
Cichorium intybus             ------------------------------------------------------------
                                                                                          

Cichorium endivia             ggatatgtaattattggaataattgttggagactcaaatgatggatatgcaagcatgata
Taraxacum officinale          ------------------------------------------------------------
Crepidiastrum sonchifolium    ------------------------------------------------------------
Lapsanastrum humile           ------------------------------------------------------------
Youngia japonica              ------------------------------------------------------------
Stebbinsia umbrella           ------------------------------------------------------------
Soroseris hookeriana          ------------------------------------------------------------
Cicerbita alpina              ------------------------------------------------------------
Notoseris macilenta           ------------------------------------------------------------
Paraprenanthes melanantha     ------------------------------------------------------------
Lactuca sativa                ------------------------------------------------------------
Ixeris polycephala            ------------------------------------------------------------
Sonchus brassicifolius        ------------------------------------------------------------
Sonchus arvensis              ------------------------------------------------------------
Launaea_arborescens_NC_060827. ------------------------------------------------------------
Reichardia picroides          ------------------------------------------------------------
Melanoseris decipiens         ------------------------------------------------------------
Cucumis sativus               ------------------------------------------------------------
Cichorium intybus             ------------------------------------------------------------
                                                                                          

Cichorium endivia             acttatatgctgttctatatctccatgaatctaggaacttttgcttgcattgtcttattt
Taraxacum officinale          ------------------------------------------------------------
Crepidiastrum sonchifolium    ------------------------------------------------------------
Lapsanastrum humile           ------------------------------------------------------------
Youngia japonica              ------------------------------------------------------------
Stebbinsia umbrella           ------------------------------------------------------------
Soroseris hookeriana          ------------------------------------------------------------
Cicerbita alpina              ------------------------------------------------------------
Notoseris macilenta           ------------------------------------------------------------
Paraprenanthes melanantha     ------------------------------------------------------------
Lactuca sativa                ------------------------------------------------------------
Ixeris polycephala            ------------------------------------------------------------
Sonchus brassicifolius        ------------------------------------------------------------
Sonchus arvensis              ------------------------------------------------------------
Launaea_arborescens_NC_060827. ------------------------------------------------------------
Reichardia picroides          ------------------------------------------------------------
Melanoseris decipiens         ------------------------------------------------------------
Cucumis sativus               ------------------------------------------------------------
Cichorium intybus             ------------------------------------------------------------
                                                                                          

Cichorium endivia             ggtctacgtaccggaactgagaacattcgagattatgcaggattatacacgaaagatcct
Taraxacum officinale          ------------------------------------------------------------
Crepidiastrum sonchifolium    ------------------------------------------------------------
Lapsanastrum humile           ------------------------------------------------------------
Youngia japonica              ------------------------------------------------------------
Stebbinsia umbrella           ------------------------------------------------------------
Soroseris hookeriana          ------------------------------------------------------------
Cicerbita alpina              ------------------------------------------------------------
Notoseris macilenta           ------------------------------------------------------------
Paraprenanthes melanantha     ------------------------------------------------------------
Lactuca sativa                ------------------------------------------------------------
Ixeris polycephala            ------------------------------------------------------------
Sonchus brassicifolius        ------------------------------------------------------------
Sonchus arvensis              ------------------------------------------------------------
Launaea_arborescens_NC_060827. ------------------------------------------------------------
Reichardia picroides          ------------------------------------------------------------
Melanoseris decipiens         ------------------------------------------------------------
Cucumis sativus               ------------------------------------------------------------
Cichorium intybus             ------------------------------------------------------------
                                                                                          

Cichorium endivia             tttttggctctctctttagccctatgtctcttatccctaggaggtcttcctccactagca
Taraxacum officinale          ------------------------------------------------------------
Crepidiastrum sonchifolium    ------------------------------------------------------------
Lapsanastrum humile           ------------------------------------------------------------
Youngia japonica              ------------------------------------------------------------
Stebbinsia umbrella           ------------------------------------------------------------
Soroseris hookeriana          ------------------------------------------------------------
Cicerbita alpina              ------------------------------------------------------------
Notoseris macilenta           ------------------------------------------------------------
Paraprenanthes melanantha     ------------------------------------------------------------
Lactuca sativa                ------------------------------------------------------------
Ixeris polycephala            ------------------------------------------------------------
Sonchus brassicifolius        ------------------------------------------------------------
Sonchus arvensis              ------------------------------------------------------------
Launaea_arborescens_NC_060827. ------------------------------------------------------------
Reichardia picroides          ------------------------------------------------------------
Melanoseris decipiens         ------------------------------------------------------------
Cucumis sativus               ------------------------------------------------------------
Cichorium intybus             ------------------------------------------------------------
                                                                                          

Cichorium endivia             ggttttttcggaaaactctatttattctggtgtggatggcaggcaggcctatatttcttg
Taraxacum officinale          ------------------------------------------------------------
Crepidiastrum sonchifolium    ------------------------------------------------------------
Lapsanastrum humile           ------------------------------------------------------------
Youngia japonica              ------------------------------------------------------------
Stebbinsia umbrella           ------------------------------------------------------------
Soroseris hookeriana          ------------------------------------------------------------
Cicerbita alpina              ------------------------------------------------------------
Notoseris macilenta           ------------------------------------------------------------
Paraprenanthes melanantha     ------------------------------------------------------------
Lactuca sativa                ------------------------------------------------------------
Ixeris polycephala            ------------------------------------------------------------
Sonchus brassicifolius        ------------------------------------------------------------
Sonchus arvensis              ------------------------------------------------------------
Launaea_arborescens_NC_060827. ------------------------------------------------------------
Reichardia picroides          ------------------------------------------------------------
Melanoseris decipiens         ------------------------------------------------------------
Cucumis sativus               ------------------------------------------------------------
Cichorium intybus             ------------------------------------------------------------
                                                                                          

Cichorium endivia             gttttaataggactccttacaagcgttgtttctatctactattatctaaaaataatcaag
Taraxacum officinale          ------------------------------------------------------------
Crepidiastrum sonchifolium    ------------------------------------------------------------
Lapsanastrum humile           ------------------------------------------------------------
Youngia japonica              ------------------------------------------------------------
Stebbinsia umbrella           ------------------------------------------------------------
Soroseris hookeriana          ------------------------------------------------------------
Cicerbita alpina              ------------------------------------------------------------
Notoseris macilenta           ------------------------------------------------------------
Paraprenanthes melanantha     ------------------------------------------------------------
Lactuca sativa                ------------------------------------------------------------
Ixeris polycephala            ------------------------------------------------------------
Sonchus brassicifolius        ------------------------------------------------------------
Sonchus arvensis              ------------------------------------------------------------
Launaea_arborescens_NC_060827. ------------------------------------------------------------
Reichardia picroides          ------------------------------------------------------------
Melanoseris decipiens         ------------------------------------------------------------
Cucumis sativus               ------------------------------------------------------------
Cichorium intybus             ------------------------------------------------------------
                                                                                          

Cichorium endivia             ttattaatgactggacgaaaccaagaaataacccctcacgtgcgaaattatagaagatcc
Taraxacum officinale          ------------------------------------------------------------
Crepidiastrum sonchifolium    ------------------------------------------------------------
Lapsanastrum humile           ------------------------------------------------------------
Youngia japonica              ------------------------------------------------------------
Stebbinsia umbrella           ------------------------------------------------------------
Soroseris hookeriana          ------------------------------------------------------------
Cicerbita alpina              ------------------------------------------------------------
Notoseris macilenta           ------------------------------------------------------------
Paraprenanthes melanantha     ------------------------------------------------------------
Lactuca sativa                ------------------------------------------------------------
Ixeris polycephala            ------------------------------------------------------------
Sonchus brassicifolius        ------------------------------------------------------------
Sonchus arvensis              ------------------------------------------------------------
Launaea_arborescens_NC_060827. ------------------------------------------------------------
Reichardia picroides          ------------------------------------------------------------
Melanoseris decipiens         ------------------------------------------------------------
Cucumis sativus               ------------------------------------------------------------
Cichorium intybus             ------------------------------------------------------------
                                                                                          

Cichorium endivia             cctttaagatcaaacaattccatcgaattgagtatgattgtatgtgtgatagcatctact
Taraxacum officinale          ------------------------------------------------------------
Crepidiastrum sonchifolium    ------------------------------------------------------------
Lapsanastrum humile           ------------------------------------------------------------
Youngia japonica              ------------------------------------------------------------
Stebbinsia umbrella           ------------------------------------------------------------
Soroseris hookeriana          ------------------------------------------------------------
Cicerbita alpina              ------------------------------------------------------------
Notoseris macilenta           ------------------------------------------------------------
Paraprenanthes melanantha     ------------------------------------------------------------
Lactuca sativa                ------------------------------------------------------------
Ixeris polycephala            ------------------------------------------------------------
Sonchus brassicifolius        ------------------------------------------------------------
Sonchus arvensis              ------------------------------------------------------------
Launaea_arborescens_NC_060827. ------------------------------------------------------------
Reichardia picroides          ------------------------------------------------------------
Melanoseris decipiens         ------------------------------------------------------------
Cucumis sativus               ------------------------------------------------------------
Cichorium intybus             ------------------------------------------------------------
                                                                                          

Cichorium endivia             ataccaggaatatcaatgaatccgattattgcaattgctcaggatacccttttttagttt
Taraxacum officinale          ------------------------------------------------------------
Crepidiastrum sonchifolium    ------------------------------------------------------------
Lapsanastrum humile           ------------------------------------------------------------
Youngia japonica              ------------------------------------------------------------
Stebbinsia umbrella           ------------------------------------------------------------
Soroseris hookeriana          ------------------------------------------------------------
Cicerbita alpina              ------------------------------------------------------------
Notoseris macilenta           ------------------------------------------------------------
Paraprenanthes melanantha     ------------------------------------------------------------
Lactuca sativa                ------------------------------------------------------------
Ixeris polycephala            ------------------------------------------------------------
Sonchus brassicifolius        ------------------------------------------------------------
Sonchus arvensis              ------------------------------------------------------------
Launaea_arborescens_NC_060827. ------------------------------------------------------------
Reichardia picroides          ------------------------------------------------------------
Melanoseris decipiens         ------------------------------------------------------------
Cucumis sativus               ------------------------------------------------------------
Cichorium intybus             ------------------------------------------------------------
                                                                                          

Cichorium endivia             ctagggtctatttcttagttcaagatccctcttactaactggaatcaaagaattagtaga
Taraxacum officinale          ------------------------------------------------------------
Crepidiastrum sonchifolium    ------------------------------------------------------------
Lapsanastrum humile           ------------------------------------------------------------
Youngia japonica              ------------------------------------------------------------
Stebbinsia umbrella           ------------------------------------------------------------
Soroseris hookeriana          ------------------------------------------------------------
Cicerbita alpina              ------------------------------------------------------------
Notoseris macilenta           ------------------------------------------------------------
Paraprenanthes melanantha     ------------------------------------------------------------
Lactuca sativa                ------------------------------------------------------------
Ixeris polycephala            ------------------------------------------------------------
Sonchus brassicifolius        ------------------------------------------------------------
Sonchus arvensis              ------------------------------------------------------------
Launaea_arborescens_NC_060827. ------------------------------------------------------------
Reichardia picroides          ------------------------------------------------------------
Melanoseris decipiens         ------------------------------------------------------------
Cucumis sativus               ------------------------------------------------------------
Cichorium intybus             ------------------------------------------------------------
                                                                                          

Cichorium endivia             tctgttccgcccaaaatggtaatgggcttgggttatgaacttataatctataatctgatg
Taraxacum officinale          ------------------------------------------------------------
Crepidiastrum sonchifolium    ------------------------------------------------------------
Lapsanastrum humile           ------------------------------------------------------------
Youngia japonica              ------------------------------------------------------------
Stebbinsia umbrella           ------------------------------------------------------------
Soroseris hookeriana          ------------------------------------------------------------
Cicerbita alpina              ------------------------------------------------------------
Notoseris macilenta           ------------------------------------------------------------
Paraprenanthes melanantha     ------------------------------------------------------------
Lactuca sativa                ------------------------------------------------------------
Ixeris polycephala            ------------------------------------------------------------
Sonchus brassicifolius        ------------------------------------------------------------
Sonchus arvensis              ------------------------------------------------------------
Launaea_arborescens_NC_060827. ------------------------------------------------------------
Reichardia picroides          ------------------------------------------------------------
Melanoseris decipiens         ------------------------------------------------------------
Cucumis sativus               ------------------------------------------------------------
Cichorium intybus             ------------------------------------------------------------
                                                                                          

Cichorium endivia             atcgagtcgattctatgattataagttcatttcataccggaccagaccggaatagggtta
Taraxacum officinale          ------------------------------------------------------------
Crepidiastrum sonchifolium    ------------------------------------------------------------
Lapsanastrum humile           ------------------------------------------------------------
Youngia japonica              ------------------------------------------------------------
Stebbinsia umbrella           ------------------------------------------------------------
Soroseris hookeriana          ------------------------------------------------------------
Cicerbita alpina              ------------------------------------------------------------
Notoseris macilenta           ------------------------------------------------------------
Paraprenanthes melanantha     ------------------------------------------------------------
Lactuca sativa                ------------------------------------------------------------
Ixeris polycephala            ------------------------------------------------------------
Sonchus brassicifolius        ------------------------------------------------------------
Sonchus arvensis              ------------------------------------------------------------
Launaea_arborescens_NC_060827. ------------------------------------------------------------
Reichardia picroides          ------------------------------------------------------------
Melanoseris decipiens         ------------------------------------------------------------
Cucumis sativus               ------------------------------------------------------------
Cichorium intybus             ------------------------------------------------------------
                                                                                          

Cichorium endivia             tatacattctcattgtgagaaggggtcatttgagcgtatctaaatagatactatgtttac
Taraxacum officinale          ------------------------------------------------------------
Crepidiastrum sonchifolium    ------------------------------------------------------------
Lapsanastrum humile           ------------------------------------------------------------
Youngia japonica              ------------------------------------------------------------
Stebbinsia umbrella           ------------------------------------------------------------
Soroseris hookeriana          ------------------------------------------------------------
Cicerbita alpina              ------------------------------------------------------------
Notoseris macilenta           ------------------------------------------------------------
Paraprenanthes melanantha     ------------------------------------------------------------
Lactuca sativa                ------------------------------------------------------------
Ixeris polycephala            ------------------------------------------------------------
Sonchus brassicifolius        ------------------------------------------------------------
Sonchus arvensis              ------------------------------------------------------------
Launaea_arborescens_NC_060827. ------------------------------------------------------------
Reichardia picroides          ------------------------------------------------------------
Melanoseris decipiens         ------------------------------------------------------------
Cucumis sativus               ------------------------------------------------------------
Cichorium intybus             ------------------------------------------------------------
                                                                                          

Cichorium endivia             atatggatccctagttacattccatttaggattaggaataggcgtaatcggacctgcttt
Taraxacum officinale          ------------------------------------------------------------
Crepidiastrum sonchifolium    ------------------------------------------------------------
Lapsanastrum humile           ------------------------------------------------------------
Youngia japonica              ------------------------------------------------------------
Stebbinsia umbrella           ------------------------------------------------------------
Soroseris hookeriana          ------------------------------------------------------------
Cicerbita alpina              ------------------------------------------------------------
Notoseris macilenta           ------------------------------------------------------------
Paraprenanthes melanantha     ------------------------------------------------------------
Lactuca sativa                ------------------------------------------------------------
Ixeris polycephala            ------------------------------------------------------------
Sonchus brassicifolius        ------------------------------------------------------------
Sonchus arvensis              ------------------------------------------------------------
Launaea_arborescens_NC_060827. ------------------------------------------------------------
Reichardia picroides          ------------------------------------------------------------
Melanoseris decipiens         ------------------------------------------------------------
Cucumis sativus               ------------------------------------------------------------
Cichorium intybus             ------------------------------------------------------------
                                                                                          

Cichorium endivia             ttacatatctctcgttatttgggaccctattcacctctttgggcttctattgaatcgaga
Taraxacum officinale          ------------------------------------------------------------
Crepidiastrum sonchifolium    ------------------------------------------------------------
Lapsanastrum humile           ------------------------------------------------------------
Youngia japonica              ------------------------------------------------------------
Stebbinsia umbrella           ------------------------------------------------------------
Soroseris hookeriana          ------------------------------------------------------------
Cicerbita alpina              ------------------------------------------------------------
Notoseris macilenta           ------------------------------------------------------------
Paraprenanthes melanantha     ------------------------------------------------------------
Lactuca sativa                ------------------------------------------------------------
Ixeris polycephala            ------------------------------------------------------------
Sonchus brassicifolius        ------------------------------------------------------------
Sonchus arvensis              ------------------------------------------------------------
Launaea_arborescens_NC_060827. ------------------------------------------------------------
Reichardia picroides          ------------------------------------------------------------
Melanoseris decipiens         ------------------------------------------------------------
Cucumis sativus               ------------------------------------------------------------
Cichorium intybus             ------------------------------------------------------------
                                                                                          

Cichorium endivia             aataggtttgattgtccatctttttgatatattggatatctatataaggcattctccgga
Taraxacum officinale          ------------------------------------------------------------
Crepidiastrum sonchifolium    ------------------------------------------------------------
Lapsanastrum humile           ------------------------------------------------------------
Youngia japonica              ------------------------------------------------------------
Stebbinsia umbrella           ------------------------------------------------------------
Soroseris hookeriana          ------------------------------------------------------------
Cicerbita alpina              ------------------------------------------------------------
Notoseris macilenta           ------------------------------------------------------------
Paraprenanthes melanantha     ------------------------------------------------------------
Lactuca sativa                ------------------------------------------------------------
Ixeris polycephala            ------------------------------------------------------------
Sonchus brassicifolius        ------------------------------------------------------------
Sonchus arvensis              ------------------------------------------------------------
Launaea_arborescens_NC_060827. ------------------------------------------------------------
Reichardia picroides          ------------------------------------------------------------
Melanoseris decipiens         ------------------------------------------------------------
Cucumis sativus               ------------------------------------------------------------
Cichorium intybus             ------------------------------------------------------------
                                                                                          

Cichorium endivia             taattcaaatcgaagcaattggatgtccaattcgggcctatatgacatgaccgatcaata
Taraxacum officinale          ------------------------------------------------------------
Crepidiastrum sonchifolium    ------------------------------------------------------------
Lapsanastrum humile           ------------------------------------------------------------
Youngia japonica              ------------------------------------------------------------
Stebbinsia umbrella           ------------------------------------------------------------
Soroseris hookeriana          ------------------------------------------------------------
Cicerbita alpina              ------------------------------------------------------------
Notoseris macilenta           ------------------------------------------------------------
Paraprenanthes melanantha     ------------------------------------------------------------
Lactuca sativa                ------------------------------------------------------------
Ixeris polycephala            ------------------------------------------------------------
Sonchus brassicifolius        ------------------------------------------------------------
Sonchus arvensis              ------------------------------------------------------------
Launaea_arborescens_NC_060827. ------------------------------------------------------------
Reichardia picroides          ------------------------------------------------------------
Melanoseris decipiens         ------------------------------------------------------------
Cucumis sativus               ------------------------------------------------------------
Cichorium intybus             ------------------------------------------------------------
                                                                                          

Cichorium endivia             gaaatactccaacactccacttttgtcatatattccatacatcacactagatagatatca
Taraxacum officinale          ------------------------------------------------------------
Crepidiastrum sonchifolium    ------------------------------------------------------------
Lapsanastrum humile           ------------------------------------------------------------
Youngia japonica              ------------------------------------------------------------
Stebbinsia umbrella           ------------------------------------------------------------
Soroseris hookeriana          ------------------------------------------------------------
Cicerbita alpina              ------------------------------------------------------------
Notoseris macilenta           ------------------------------------------------------------
Paraprenanthes melanantha     ------------------------------------------------------------
Lactuca sativa                ------------------------------------------------------------
Ixeris polycephala            ------------------------------------------------------------
Sonchus brassicifolius        ------------------------------------------------------------
Sonchus arvensis              ------------------------------------------------------------
Launaea_arborescens_NC_060827. ------------------------------------------------------------
Reichardia picroides          ------------------------------------------------------------
Melanoseris decipiens         ------------------------------------------------------------
Cucumis sativus               ------------------------------------------------------------
Cichorium intybus             ------------------------------------------------------------
                                                                                          

Cichorium endivia             tattcatggaatacgattcactttcaagatgccttggtggtgaaatggtagacacgcgag
Taraxacum officinale          ------------------------------------------------------------
Crepidiastrum sonchifolium    ------------------------------------------------------------
Lapsanastrum humile           ------------------------------------------------------------
Youngia japonica              ------------------------------------------------------------
Stebbinsia umbrella           ------------------------------------------------------------
Soroseris hookeriana          ------------------------------------------------------------
Cicerbita alpina              ------------------------------------------------------------
Notoseris macilenta           ------------------------------------------------------------
Paraprenanthes melanantha     ------------------------------------------------------------
Lactuca sativa                ------------------------------------------------------------
Ixeris polycephala            ------------------------------------------------------------
Sonchus brassicifolius        ------------------------------------------------------------
Sonchus arvensis              ------------------------------------------------------------
Launaea_arborescens_NC_060827. ------------------------------------------------------------
Reichardia picroides          ------------------------------------------------------------
Melanoseris decipiens         ------------------------------------------------------------
Cucumis sativus               ------------------------------------------------------------
Cichorium intybus             ------------------------------------------------------------
                                                                                          

Cichorium endivia             actcaaaatctcgtgctaaagagcgtggaggttcgagtcctcttcaaggcataatattga
Taraxacum officinale          ------------------------------------------------------------
Crepidiastrum sonchifolium    ------------------------------------------------------------
Lapsanastrum humile           ------------------------------------------------------------
Youngia japonica              ------------------------------------------------------------
Stebbinsia umbrella           ------------------------------------------------------------
Soroseris hookeriana          ------------------------------------------------------------
Cicerbita alpina              ------------------------------------------------------------
Notoseris macilenta           ------------------------------------------------------------
Paraprenanthes melanantha     ------------------------------------------------------------
Lactuca sativa                ------------------------------------------------------------
Ixeris polycephala            ------------------------------------------------------------
Sonchus brassicifolius        ------------------------------------------------------------
Sonchus arvensis              ------------------------------------------------------------
Launaea_arborescens_NC_060827. ------------------------------------------------------------
Reichardia picroides          ------------------------------------------------------------
Melanoseris decipiens         ------------------------------------------------------------
Cucumis sativus               ------------------------------------------------------------
Cichorium intybus             ------------------------------------------------------------
                                                                                          

Cichorium endivia             gaatgctcattgaatgagcaattcaataagagagctcggatagcaataccgattcgatcc
Taraxacum officinale          ------------------------------------------------------------
Crepidiastrum sonchifolium    ------------------------------------------------------------
Lapsanastrum humile           ------------------------------------------------------------
Youngia japonica              ------------------------------------------------------------
Stebbinsia umbrella           ------------------------------------------------------------
Soroseris hookeriana          ------------------------------------------------------------
Cicerbita alpina              ------------------------------------------------------------
Notoseris macilenta           ------------------------------------------------------------
Paraprenanthes melanantha     ------------------------------------------------------------
Lactuca sativa                ------------------------------------------------------------
Ixeris polycephala            ------------------------------------------------------------
Sonchus brassicifolius        ------------------------------------------------------------
Sonchus arvensis              ------------------------------------------------------------
Launaea_arborescens_NC_060827. ------------------------------------------------------------
Reichardia picroides          ------------------------------------------------------------
Melanoseris decipiens         ------------------------------------------------------------
Cucumis sativus               ------------------------------------------------------------
Cichorium intybus             ------------------------------------------------------------
                                                                                          

Cichorium endivia             gagctctcttagaataagttcggcagcggatcacgaaatcttggtcatcttctctatcta
Taraxacum officinale          ------------------------------------------------------------
Crepidiastrum sonchifolium    ------------------------------------------------------------
Lapsanastrum humile           ------------------------------------------------------------
Youngia japonica              ------------------------------------------------------------
Stebbinsia umbrella           ------------------------------------------------------------
Soroseris hookeriana          ------------------------------------------------------------
Cicerbita alpina              ------------------------------------------------------------
Notoseris macilenta           ------------------------------------------------------------
Paraprenanthes melanantha     ------------------------------------------------------------
Lactuca sativa                ------------------------------------------------------------
Ixeris polycephala            ------------------------------------------------------------
Sonchus brassicifolius        ------------------------------------------------------------
Sonchus arvensis              ------------------------------------------------------------
Launaea_arborescens_NC_060827. ------------------------------------------------------------
Reichardia picroides          ------------------------------------------------------------
Melanoseris decipiens         ------------------------------------------------------------
Cucumis sativus               ------------------------------------------------------------
Cichorium intybus             ------------------------------------------------------------
                                                                                          

Cichorium endivia             atgaatggggagtctgctttaaaatcgtccgccctgcacccaccccccgagtatatgctt
Taraxacum officinale          ------------------------------------------------------------
Crepidiastrum sonchifolium    ------------------------------------------------------------
Lapsanastrum humile           ------------------------------------------------------------
Youngia japonica              ------------------------------------------------------------
Stebbinsia umbrella           ------------------------------------------------------------
Soroseris hookeriana          ------------------------------------------------------------
Cicerbita alpina              ------------------------------------------------------------
Notoseris macilenta           ------------------------------------------------------------
Paraprenanthes melanantha     ------------------------------------------------------------
Lactuca sativa                ------------------------------------------------------------
Ixeris polycephala            ------------------------------------------------------------
Sonchus brassicifolius        ------------------------------------------------------------
Sonchus arvensis              ------------------------------------------------------------
Launaea_arborescens_NC_060827. ------------------------------------------------------------
Reichardia picroides          ------------------------------------------------------------
Melanoseris decipiens         ------------------------------------------------------------
Cucumis sativus               ------------------------------------------------------------
Cichorium intybus             ------------------------------------------------------------
                                                                                          

Cichorium endivia             caacaggaatcacacaagggtagattataaacctctagtaaaatgaccgcccgtaaccca
Taraxacum officinale          ------------------------------------------------------------
Crepidiastrum sonchifolium    ------------------------------------------------------------
Lapsanastrum humile           ------------------------------------------------------------
Youngia japonica              ------------------------------------------------------------
Stebbinsia umbrella           ------------------------------------------------------------
Soroseris hookeriana          ------------------------------------------------------------
Cicerbita alpina              ------------------------------------------------------------
Notoseris macilenta           ------------------------------------------------------------
Paraprenanthes melanantha     ------------------------------------------------------------
Lactuca sativa                ------------------------------------------------------------
Ixeris polycephala            ------------------------------------------------------------
Sonchus brassicifolius        ------------------------------------------------------------
Sonchus arvensis              ------------------------------------------------------------
Launaea_arborescens_NC_060827. ------------------------------------------------------------
Reichardia picroides          ------------------------------------------------------------
Melanoseris decipiens         ------------------------------------------------------------
Cucumis sativus               ------------------------------------------------------------
Cichorium intybus             ------------------------------------------------------------
                                                                                          

Cichorium endivia             gcagataaagtacattacatagcattacatagtccgttttagggattggcgacttaccca
Taraxacum officinale          ------------------------------------------------------------
Crepidiastrum sonchifolium    ------------------------------------------------------------
Lapsanastrum humile           ------------------------------------------------------------
Youngia japonica              ------------------------------------------------------------
Stebbinsia umbrella           ------------------------------------------------------------
Soroseris hookeriana          ------------------------------------------------------------
Cicerbita alpina              ------------------------------------------------------------
Notoseris macilenta           ------------------------------------------------------------
Paraprenanthes melanantha     ------------------------------------------------------------
Lactuca sativa                ------------------------------------------------------------
Ixeris polycephala            ------------------------------------------------------------
Sonchus brassicifolius        ------------------------------------------------------------
Sonchus arvensis              ------------------------------------------------------------
Launaea_arborescens_NC_060827. ------------------------------------------------------------
Reichardia picroides          ------------------------------------------------------------
Melanoseris decipiens         ------------------------------------------------------------
Cucumis sativus               ------------------------------------------------------------
Cichorium intybus             ------------------------------------------------------------
                                                                                          

Cichorium endivia             ttcagtgactttggcactggacgttccccaaacgggtactgtcgggtcgggtgaattcaa
Taraxacum officinale          ------------------------------------------------------------
Crepidiastrum sonchifolium    ------------------------------------------------------------
Lapsanastrum humile           ------------------------------------------------------------
Youngia japonica              ------------------------------------------------------------
Stebbinsia umbrella           ------------------------------------------------------------
Soroseris hookeriana          ------------------------------------------------------------
Cicerbita alpina              ------------------------------------------------------------
Notoseris macilenta           ------------------------------------------------------------
Paraprenanthes melanantha     ------------------------------------------------------------
Lactuca sativa                ------------------------------------------------------------
Ixeris polycephala            ------------------------------------------------------------
Sonchus brassicifolius        ------------------------------------------------------------
Sonchus arvensis              ------------------------------------------------------------
Launaea_arborescens_NC_060827. ------------------------------------------------------------
Reichardia picroides          ------------------------------------------------------------
Melanoseris decipiens         ------------------------------------------------------------
Cucumis sativus               ------------------------------------------------------------
Cichorium intybus             ------------------------------------------------------------
                                                                                          

Cichorium endivia             taatagacgcctgttggcattccagccttccttcgcctttcatggccacatatctttccg
Taraxacum officinale          ------------------------------------------------------------
Crepidiastrum sonchifolium    ------------------------------------------------------------
Lapsanastrum humile           ------------------------------------------------------------
Youngia japonica              ------------------------------------------------------------
Stebbinsia umbrella           ------------------------------------------------------------
Soroseris hookeriana          ------------------------------------------------------------
Cicerbita alpina              ------------------------------------------------------------
Notoseris macilenta           ------------------------------------------------------------
Paraprenanthes melanantha     ------------------------------------------------------------
Lactuca sativa                ------------------------------------------------------------
Ixeris polycephala            ------------------------------------------------------------
Sonchus brassicifolius        ------------------------------------------------------------
Sonchus arvensis              ------------------------------------------------------------
Launaea_arborescens_NC_060827. ------------------------------------------------------------
Reichardia picroides          ------------------------------------------------------------
Melanoseris decipiens         ------------------------------------------------------------
Cucumis sativus               ------------------------------------------------------------
Cichorium intybus             ------------------------------------------------------------
                                                                                          

Cichorium endivia             gctaaggaatgggaaatccttctcctgttccatgaatccaatttgcatttcatccgggaa
Taraxacum officinale          ------------------------------------------------------------
Crepidiastrum sonchifolium    ------------------------------------------------------------
Lapsanastrum humile           ------------------------------------------------------------
Youngia japonica              ------------------------------------------------------------
Stebbinsia umbrella           ------------------------------------------------------------
Soroseris hookeriana          ------------------------------------------------------------
Cicerbita alpina              ------------------------------------------------------------
Notoseris macilenta           ------------------------------------------------------------
Paraprenanthes melanantha     ------------------------------------------------------------
Lactuca sativa                ------------------------------------------------------------
Ixeris polycephala            ------------------------------------------------------------
Sonchus brassicifolius        ------------------------------------------------------------
Sonchus arvensis              ------------------------------------------------------------
Launaea_arborescens_NC_060827. ------------------------------------------------------------
Reichardia picroides          ------------------------------------------------------------
Melanoseris decipiens         ------------------------------------------------------------
Cucumis sativus               ------------------------------------------------------------
Cichorium intybus             ------------------------------------------------------------
                                                                                          

Cichorium endivia             aagccatctttttctcaacaatgcctttgtcatttgatccaatagtgttccgttagatag
Taraxacum officinale          ------------------------------------------------------------
Crepidiastrum sonchifolium    ------------------------------------------------------------
Lapsanastrum humile           ------------------------------------------------------------
Youngia japonica              ------------------------------------------------------------
Stebbinsia umbrella           ------------------------------------------------------------
Soroseris hookeriana          ------------------------------------------------------------
Cicerbita alpina              ------------------------------------------------------------
Notoseris macilenta           ------------------------------------------------------------
Paraprenanthes melanantha     ------------------------------------------------------------
Lactuca sativa                ------------------------------------------------------------
Ixeris polycephala            ------------------------------------------------------------
Sonchus brassicifolius        ------------------------------------------------------------
Sonchus arvensis              ------------------------------------------------------------
Launaea_arborescens_NC_060827. ------------------------------------------------------------
Reichardia picroides          ------------------------------------------------------------
Melanoseris decipiens         ------------------------------------------------------------
Cucumis sativus               ------------------------------------------------------------
Cichorium intybus             ------------------------------------------------------------
                                                                                          

Cichorium endivia             gaacagatttgataaatactgataactctcggatagagtattagaacggaaagatccatt
Taraxacum officinale          ------------------------------------------------------------
Crepidiastrum sonchifolium    ------------------------------------------------------------
Lapsanastrum humile           ------------------------------------------------------------
Youngia japonica              ------------------------------------------------------------
Stebbinsia umbrella           ------------------------------------------------------------
Soroseris hookeriana          ------------------------------------------------------------
Cicerbita alpina              ------------------------------------------------------------
Notoseris macilenta           ------------------------------------------------------------
Paraprenanthes melanantha     ------------------------------------------------------------
Lactuca sativa                ------------------------------------------------------------
Ixeris polycephala            ------------------------------------------------------------
Sonchus brassicifolius        ------------------------------------------------------------
Sonchus arvensis              ------------------------------------------------------------
Launaea_arborescens_NC_060827. ------------------------------------------------------------
Reichardia picroides          ------------------------------------------------------------
Melanoseris decipiens         ------------------------------------------------------------
Cucumis sativus               ------------------------------------------------------------
Cichorium intybus             ------------------------------------------------------------
                                                                                          

Cichorium endivia             agataatgaacgattggttctaagccatctctggcgattaatcaacaattcgaagtgctt
Taraxacum officinale          ------------------------------------------------------------
Crepidiastrum sonchifolium    ------------------------------------------------------------
Lapsanastrum humile           ------------------------------------------------------------
Youngia japonica              ------------------------------------------------------------
Stebbinsia umbrella           ------------------------------------------------------------
Soroseris hookeriana          ------------------------------------------------------------
Cicerbita alpina              ------------------------------------------------------------
Notoseris macilenta           ------------------------------------------------------------
Paraprenanthes melanantha     ------------------------------------------------------------
Lactuca sativa                ------------------------------------------------------------
Ixeris polycephala            ------------------------------------------------------------
Sonchus brassicifolius        ------------------------------------------------------------
Sonchus arvensis              ------------------------------------------------------------
Launaea_arborescens_NC_060827. ------------------------------------------------------------
Reichardia picroides          ------------------------------------------------------------
Melanoseris decipiens         ------------------------------------------------------------
Cucumis sativus               ------------------------------------------------------------
Cichorium intybus             ------------------------------------------------------------
                                                                                          

Cichorium endivia             ttcttgcgtcttcttgataaaccagcgtttatatagagatgtaggaggatttttttgggg
Taraxacum officinale          ------------------------------------------------------------
Crepidiastrum sonchifolium    ------------------------------------------------------------
Lapsanastrum humile           ------------------------------------------------------------
Youngia japonica              ------------------------------------------------------------
Stebbinsia umbrella           ------------------------------------------------------------
Soroseris hookeriana          ------------------------------------------------------------
Cicerbita alpina              ------------------------------------------------------------
Notoseris macilenta           ------------------------------------------------------------
Paraprenanthes melanantha     ------------------------------------------------------------
Lactuca sativa                ------------------------------------------------------------
Ixeris polycephala            ------------------------------------------------------------
Sonchus brassicifolius        ------------------------------------------------------------
Sonchus arvensis              ------------------------------------------------------------
Launaea_arborescens_NC_060827. ------------------------------------------------------------
Reichardia picroides          ------------------------------------------------------------
Melanoseris decipiens         ------------------------------------------------------------
Cucumis sativus               ------------------------------------------------------------
Cichorium intybus             ------------------------------------------------------------
                                                                                          

Cichorium endivia             agtaagaagcccctttgacatctcttcatctgcaaataattctcgatgtgaaaacacaga
Taraxacum officinale          ------------------------------------------------------------
Crepidiastrum sonchifolium    ------------------------------------------------------------
Lapsanastrum humile           ------------------------------------------------------------
Youngia japonica              ------------------------------------------------------------
Stebbinsia umbrella           ------------------------------------------------------------
Soroseris hookeriana          ------------------------------------------------------------
Cicerbita alpina              ------------------------------------------------------------
Notoseris macilenta           ------------------------------------------------------------
Paraprenanthes melanantha     ------------------------------------------------------------
Lactuca sativa                ------------------------------------------------------------
Ixeris polycephala            ------------------------------------------------------------
Sonchus brassicifolius        ------------------------------------------------------------
Sonchus arvensis              ------------------------------------------------------------
Launaea_arborescens_NC_060827. ------------------------------------------------------------
Reichardia picroides          ------------------------------------------------------------
Melanoseris decipiens         ------------------------------------------------------------
Cucumis sativus               ------------------------------------------------------------
Cichorium intybus             ------------------------------------------------------------
                                                                                          

Cichorium endivia             aacaaagggctgagctttgaataggaaaaagagtggatctgcagggtcccaaatgaattg
Taraxacum officinale          ------------------------------------------------------------
Crepidiastrum sonchifolium    ------------------------------------------------------------
Lapsanastrum humile           ------------------------------------------------------------
Youngia japonica              ------------------------------------------------------------
Stebbinsia umbrella           ------------------------------------------------------------
Soroseris hookeriana          ------------------------------------------------------------
Cicerbita alpina              ------------------------------------------------------------
Notoseris macilenta           ------------------------------------------------------------
Paraprenanthes melanantha     ------------------------------------------------------------
Lactuca sativa                ------------------------------------------------------------
Ixeris polycephala            ------------------------------------------------------------
Sonchus brassicifolius        ------------------------------------------------------------
Sonchus arvensis              ------------------------------------------------------------
Launaea_arborescens_NC_060827. ------------------------------------------------------------
Reichardia picroides          ------------------------------------------------------------
Melanoseris decipiens         ------------------------------------------------------------
Cucumis sativus               ------------------------------------------------------------
Cichorium intybus             ------------------------------------------------------------
                                                                                          

Cichorium endivia             gcttattcgaaaaaggccttgttctttggaagatctatctcgtgtctggtactccacggt
Taraxacum officinale          ------------------------------------------------------------
Crepidiastrum sonchifolium    ------------------------------------------------------------
Lapsanastrum humile           ------------------------------------------------------------
Youngia japonica              ------------------------------------------------------------
Stebbinsia umbrella           ------------------------------------------------------------
Soroseris hookeriana          ------------------------------------------------------------
Cicerbita alpina              ------------------------------------------------------------
Notoseris macilenta           ------------------------------------------------------------
Paraprenanthes melanantha     ------------------------------------------------------------
Lactuca sativa                ------------------------------------------------------------
Ixeris polycephala            ------------------------------------------------------------
Sonchus brassicifolius        ------------------------------------------------------------
Sonchus arvensis              ------------------------------------------------------------
Launaea_arborescens_NC_060827. ------------------------------------------------------------
Reichardia picroides          ------------------------------------------------------------
Melanoseris decipiens         ------------------------------------------------------------
Cucumis sativus               ------------------------------------------------------------
Cichorium intybus             ------------------------------------------------------------
                                                                                          

Cichorium endivia             tccactctgcaagaactccgaatcattctcttgaagctcatcctcttcatcataaacgat
Taraxacum officinale          ------------------------------------------------------------
Crepidiastrum sonchifolium    ------------------------------------------------------------
Lapsanastrum humile           ------------------------------------------------------------
Youngia japonica              ------------------------------------------------------------
Stebbinsia umbrella           ------------------------------------------------------------
Soroseris hookeriana          ------------------------------------------------------------
Cicerbita alpina              ------------------------------------------------------------
Notoseris macilenta           ------------------------------------------------------------
Paraprenanthes melanantha     ------------------------------------------------------------
Lactuca sativa                ------------------------------------------------------------
Ixeris polycephala            ------------------------------------------------------------
Sonchus brassicifolius        ------------------------------------------------------------
Sonchus arvensis              ------------------------------------------------------------
Launaea_arborescens_NC_060827. ------------------------------------------------------------
Reichardia picroides          ------------------------------------------------------------
Melanoseris decipiens         ------------------------------------------------------------
Cucumis sativus               ------------------------------------------------------------
Cichorium intybus             ------------------------------------------------------------
                                                                                          

Cichorium endivia             ccgcttgccccgaaatggcctggaccaatagggaaatcccaattcattgggcctttcgat
Taraxacum officinale          ------------------------------------------------------------
Crepidiastrum sonchifolium    ------------------------------------------------------------
Lapsanastrum humile           ------------------------------------------------------------
Youngia japonica              ------------------------------------------------------------
Stebbinsia umbrella           ------------------------------------------------------------
Soroseris hookeriana          ------------------------------------------------------------
Cicerbita alpina              ------------------------------------------------------------
Notoseris macilenta           ------------------------------------------------------------
Paraprenanthes melanantha     ------------------------------------------------------------
Lactuca sativa                ------------------------------------------------------------
Ixeris polycephala            ------------------------------------------------------------
Sonchus brassicifolius        ------------------------------------------------------------
Sonchus arvensis              ------------------------------------------------------------
Launaea_arborescens_NC_060827. ------------------------------------------------------------
Reichardia picroides          ------------------------------------------------------------
Melanoseris decipiens         ------------------------------------------------------------
Cucumis sativus               ------------------------------------------------------------
Cichorium intybus             ------------------------------------------------------------
                                                                                          

Cichorium endivia             acaatcaaatagaaagccccaagggcgccatattctaggagcccaaactatgtgattgaa
Taraxacum officinale          ------------------------------------------------------------
Crepidiastrum sonchifolium    ------------------------------------------------------------
Lapsanastrum humile           ------------------------------------------------------------
Youngia japonica              ------------------------------------------------------------
Stebbinsia umbrella           ------------------------------------------------------------
Soroseris hookeriana          ------------------------------------------------------------
Cicerbita alpina              ------------------------------------------------------------
Notoseris macilenta           ------------------------------------------------------------
Paraprenanthes melanantha     ------------------------------------------------------------
Lactuca sativa                ------------------------------------------------------------
Ixeris polycephala            ------------------------------------------------------------
Sonchus brassicifolius        ------------------------------------------------------------
Sonchus arvensis              ------------------------------------------------------------
Launaea_arborescens_NC_060827. ------------------------------------------------------------
Reichardia picroides          ------------------------------------------------------------
Melanoseris decipiens         ------------------------------------------------------------
Cucumis sativus               ------------------------------------------------------------
Cichorium intybus             ------------------------------------------------------------
                                                                                          

Cichorium endivia             taaatcctcctctatctgttgccggtcgagggctccttctccttccccctcttcaaactc
Taraxacum officinale          ------------------------------------------------------------
Crepidiastrum sonchifolium    ------------------------------------------------------------
Lapsanastrum humile           ------------------------------------------------------------
Youngia japonica              ------------------------------------------------------------
Stebbinsia umbrella           ------------------------------------------------------------
Soroseris hookeriana          ------------------------------------------------------------
Cicerbita alpina              ------------------------------------------------------------
Notoseris macilenta           ------------------------------------------------------------
Paraprenanthes melanantha     ------------------------------------------------------------
Lactuca sativa                ------------------------------------------------------------
Ixeris polycephala            ------------------------------------------------------------
Sonchus brassicifolius        ------------------------------------------------------------
Sonchus arvensis              ------------------------------------------------------------
Launaea_arborescens_NC_060827. ------------------------------------------------------------
Reichardia picroides          ------------------------------------------------------------
Melanoseris decipiens         ------------------------------------------------------------
Cucumis sativus               ------------------------------------------------------------
Cichorium intybus             ------------------------------------------------------------
                                                                                          

Cichorium endivia             cgattcgtctttttcatagagaaatctctgatcaaggatagaacaagatccattttgcat
Taraxacum officinale          ------------------------------------------------------------
Crepidiastrum sonchifolium    ------------------------------------------------------------
Lapsanastrum humile           ------------------------------------------------------------
Youngia japonica              ------------------------------------------------------------
Stebbinsia umbrella           ------------------------------------------------------------
Soroseris hookeriana          ------------------------------------------------------------
Cicerbita alpina              ------------------------------------------------------------
Notoseris macilenta           ------------------------------------------------------------
Paraprenanthes melanantha     ------------------------------------------------------------
Lactuca sativa                ------------------------------------------------------------
Ixeris polycephala            ------------------------------------------------------------
Sonchus brassicifolius        ------------------------------------------------------------
Sonchus arvensis              ------------------------------------------------------------
Launaea_arborescens_NC_060827. ------------------------------------------------------------
Reichardia picroides          ------------------------------------------------------------
Melanoseris decipiens         ------------------------------------------------------------
Cucumis sativus               ------------------------------------------------------------
Cichorium intybus             ------------------------------------------------------------
                                                                                          

Cichorium endivia             catatctaagggattccttggttcgggtcgaagaagcaatgtcactcgatctttatcaaa
Taraxacum officinale          ------------------------------------------------------------
Crepidiastrum sonchifolium    ------------------------------------------------------------
Lapsanastrum humile           ------------------------------------------------------------
Youngia japonica              ------------------------------------------------------------
Stebbinsia umbrella           ------------------------------------------------------------
Soroseris hookeriana          ------------------------------------------------------------
Cicerbita alpina              ------------------------------------------------------------
Notoseris macilenta           ------------------------------------------------------------
Paraprenanthes melanantha     ------------------------------------------------------------
Lactuca sativa                ------------------------------------------------------------
Ixeris polycephala            ------------------------------------------------------------
Sonchus brassicifolius        ------------------------------------------------------------
Sonchus arvensis              ------------------------------------------------------------
Launaea_arborescens_NC_060827. ------------------------------------------------------------
Reichardia picroides          ------------------------------------------------------------
Melanoseris decipiens         ------------------------------------------------------------
Cucumis sativus               ------------------------------------------------------------
Cichorium intybus             ------------------------------------------------------------
                                                                                          

Cichorium endivia             ctgactgcatgtccgtgaggatcccaccagagcgccttccacttctaataggccacgaac
Taraxacum officinale          ------------------------------------------------------------
Crepidiastrum sonchifolium    ------------------------------------------------------------
Lapsanastrum humile           ------------------------------------------------------------
Youngia japonica              ------------------------------------------------------------
Stebbinsia umbrella           ------------------------------------------------------------
Soroseris hookeriana          ------------------------------------------------------------
Cicerbita alpina              ------------------------------------------------------------
Notoseris macilenta           ------------------------------------------------------------
Paraprenanthes melanantha     ------------------------------------------------------------
Lactuca sativa                ------------------------------------------------------------
Ixeris polycephala            ------------------------------------------------------------
Sonchus brassicifolius        ------------------------------------------------------------
Sonchus arvensis              ------------------------------------------------------------
Launaea_arborescens_NC_060827. ------------------------------------------------------------
Reichardia picroides          ------------------------------------------------------------
Melanoseris decipiens         ------------------------------------------------------------
Cucumis sativus               ------------------------------------------------------------
Cichorium intybus             ------------------------------------------------------------
                                                                                          

Cichorium endivia             tagaccagaatcattctcaacgagtccataaggagtgatcccatttttttcatcggttcc
Taraxacum officinale          ------------------------------------------------------------
Crepidiastrum sonchifolium    ------------------------------------------------------------
Lapsanastrum humile           ------------------------------------------------------------
Youngia japonica              ------------------------------------------------------------
Stebbinsia umbrella           ------------------------------------------------------------
Soroseris hookeriana          ------------------------------------------------------------
Cicerbita alpina              ------------------------------------------------------------
Notoseris macilenta           ------------------------------------------------------------
Paraprenanthes melanantha     ------------------------------------------------------------
Lactuca sativa                ------------------------------------------------------------
Ixeris polycephala            ------------------------------------------------------------
Sonchus brassicifolius        ------------------------------------------------------------
Sonchus arvensis              ------------------------------------------------------------
Launaea_arborescens_NC_060827. ------------------------------------------------------------
Reichardia picroides          ------------------------------------------------------------
Melanoseris decipiens         ------------------------------------------------------------
Cucumis sativus               ------------------------------------------------------------
Cichorium intybus             ------------------------------------------------------------
                                                                                          

Cichorium endivia             gggtagagaccaaagatcttgagtgaccgatccggcagaacaactcaaaagataaagaag
Taraxacum officinale          ------------------------------------------------------------
Crepidiastrum sonchifolium    ------------------------------------------------------------
Lapsanastrum humile           ------------------------------------------------------------
Youngia japonica              ------------------------------------------------------------
Stebbinsia umbrella           ------------------------------------------------------------
Soroseris hookeriana          ------------------------------------------------------------
Cicerbita alpina              ------------------------------------------------------------
Notoseris macilenta           ------------------------------------------------------------
Paraprenanthes melanantha     ------------------------------------------------------------
Lactuca sativa                ------------------------------------------------------------
Ixeris polycephala            ------------------------------------------------------------
Sonchus brassicifolius        ------------------------------------------------------------
Sonchus arvensis              ------------------------------------------------------------
Launaea_arborescens_NC_060827. ------------------------------------------------------------
Reichardia picroides          ------------------------------------------------------------
Melanoseris decipiens         ------------------------------------------------------------
Cucumis sativus               ------------------------------------------------------------
Cichorium intybus             ------------------------------------------------------------
                                                                                          

Cichorium endivia             tatcgttaatttcttcatgctcgttccaagttcgaagtaccaattgtacaaataataatc
Taraxacum officinale          ------------------------------------------------------------
Crepidiastrum sonchifolium    ------------------------------------------------------------
Lapsanastrum humile           ------------------------------------------------------------
Youngia japonica              ------------------------------------------------------------
Stebbinsia umbrella           ------------------------------------------------------------
Soroseris hookeriana          ------------------------------------------------------------
Cicerbita alpina              ------------------------------------------------------------
Notoseris macilenta           ------------------------------------------------------------
Paraprenanthes melanantha     ------------------------------------------------------------
Lactuca sativa                ------------------------------------------------------------
Ixeris polycephala            ------------------------------------------------------------
Sonchus brassicifolius        ------------------------------------------------------------
Sonchus arvensis              ------------------------------------------------------------
Launaea_arborescens_NC_060827. ------------------------------------------------------------
Reichardia picroides          ------------------------------------------------------------
Melanoseris decipiens         ------------------------------------------------------------
Cucumis sativus               ------------------------------------------------------------
Cichorium intybus             ------------------------------------------------------------
                                                                                          

Cichorium endivia             cacttcgttacatgatttctttttcatatagatagatataggatctatggggcaattact
Taraxacum officinale          ------------------------------------------------------------
Crepidiastrum sonchifolium    ------------------------------------------------------------
Lapsanastrum humile           ------------------------------------------------------------
Youngia japonica              ------------------------------------------------------------
Stebbinsia umbrella           ------------------------------------------------------------
Soroseris hookeriana          ------------------------------------------------------------
Cicerbita alpina              ------------------------------------------------------------
Notoseris macilenta           ------------------------------------------------------------
Paraprenanthes melanantha     ------------------------------------------------------------
Lactuca sativa                ------------------------------------------------------------
Ixeris polycephala            ------------------------------------------------------------
Sonchus brassicifolius        ------------------------------------------------------------
Sonchus arvensis              ------------------------------------------------------------
Launaea_arborescens_NC_060827. ------------------------------------------------------------
Reichardia picroides          ------------------------------------------------------------
Melanoseris decipiens         ------------------------------------------------------------
Cucumis sativus               ------------------------------------------------------------
Cichorium intybus             ------------------------------------------------------------
                                                                                          

Cichorium endivia             taaaagtacattttgtgctacagcccttcctatctgatagaaaaggatcccatgatcctg
Taraxacum officinale          ------------------------------------------------------------
Crepidiastrum sonchifolium    ------------------------------------------------------------
Lapsanastrum humile           ------------------------------------------------------------
Youngia japonica              ------------------------------------------------------------
Stebbinsia umbrella           ------------------------------------------------------------
Soroseris hookeriana          ------------------------------------------------------------
Cicerbita alpina              ------------------------------------------------------------
Notoseris macilenta           ------------------------------------------------------------
Paraprenanthes melanantha     ------------------------------------------------------------
Lactuca sativa                ------------------------------------------------------------
Ixeris polycephala            ------------------------------------------------------------
Sonchus brassicifolius        ------------------------------------------------------------
Sonchus arvensis              ------------------------------------------------------------
Launaea_arborescens_NC_060827. ------------------------------------------------------------
Reichardia picroides          ------------------------------------------------------------
Melanoseris decipiens         ------------------------------------------------------------
Cucumis sativus               ------------------------------------------------------------
Cichorium intybus             ------------------------------------------------------------
                                                                                          

Cichorium endivia             gaccgatcttacctgggatcgcaaatcccaaatttgtctatgaagagcggatctaattgt
Taraxacum officinale          ------------------------------------------------------------
Crepidiastrum sonchifolium    ------------------------------------------------------------
Lapsanastrum humile           ------------------------------------------------------------
Youngia japonica              ------------------------------------------------------------
Stebbinsia umbrella           ------------------------------------------------------------
Soroseris hookeriana          ------------------------------------------------------------
Cicerbita alpina              ------------------------------------------------------------
Notoseris macilenta           ------------------------------------------------------------
Paraprenanthes melanantha     ------------------------------------------------------------
Lactuca sativa                ------------------------------------------------------------
Ixeris polycephala            ------------------------------------------------------------
Sonchus brassicifolius        ------------------------------------------------------------
Sonchus arvensis              ------------------------------------------------------------
Launaea_arborescens_NC_060827. ------------------------------------------------------------
Reichardia picroides          ------------------------------------------------------------
Melanoseris decipiens         ------------------------------------------------------------
Cucumis sativus               ------------------------------------------------------------
Cichorium intybus             ------------------------------------------------------------
                                                                                          

Cichorium endivia             attagtatctataattgatttcttctgtgtaatactaatcgatagggcctcattggtaag
Taraxacum officinale          ------------------------------------------------------------
Crepidiastrum sonchifolium    ------------------------------------------------------------
Lapsanastrum humile           ------------------------------------------------------------
Youngia japonica              ------------------------------------------------------------
Stebbinsia umbrella           ------------------------------------------------------------
Soroseris hookeriana          ------------------------------------------------------------
Cicerbita alpina              ------------------------------------------------------------
Notoseris macilenta           ------------------------------------------------------------
Paraprenanthes melanantha     ------------------------------------------------------------
Lactuca sativa                ------------------------------------------------------------
Ixeris polycephala            ------------------------------------------------------------
Sonchus brassicifolius        ------------------------------------------------------------
Sonchus arvensis              ------------------------------------------------------------
Launaea_arborescens_NC_060827. ------------------------------------------------------------
Reichardia picroides          ------------------------------------------------------------
Melanoseris decipiens         ------------------------------------------------------------
Cucumis sativus               ------------------------------------------------------------
Cichorium intybus             ------------------------------------------------------------
                                                                                          

Cichorium endivia             tgctacaagatctcgtgcattggaacccatggttatggacccgaatccattagtatggaa
Taraxacum officinale          ------------------------------------------------------------
Crepidiastrum sonchifolium    ------------------------------------------------------------
Lapsanastrum humile           ------------------------------------------------------------
Youngia japonica              ------------------------------------------------------------
Stebbinsia umbrella           ------------------------------------------------------------
Soroseris hookeriana          ------------------------------------------------------------
Cicerbita alpina              ------------------------------------------------------------
Notoseris macilenta           ------------------------------------------------------------
Paraprenanthes melanantha     ------------------------------------------------------------
Lactuca sativa                ------------------------------------------------------------
Ixeris polycephala            ------------------------------------------------------------
Sonchus brassicifolius        ------------------------------------------------------------
Sonchus arvensis              ------------------------------------------------------------
Launaea_arborescens_NC_060827. ------------------------------------------------------------
Reichardia picroides          ------------------------------------------------------------
Melanoseris decipiens         ------------------------------------------------------------
Cucumis sativus               ------------------------------------------------------------
Cichorium intybus             ------------------------------------------------------------
                                                                                          

Cichorium endivia             cattttcttttccaagtgaaatcccctagtatatgaaagagtgaaaaagtgctttcgttg
Taraxacum officinale          ------------------------------------------------------------
Crepidiastrum sonchifolium    ------------------------------------------------------------
Lapsanastrum humile           ------------------------------------------------------------
Youngia japonica              ------------------------------------------------------------
Stebbinsia umbrella           ------------------------------------------------------------
Soroseris hookeriana          ------------------------------------------------------------
Cicerbita alpina              ------------------------------------------------------------
Notoseris macilenta           ------------------------------------------------------------
Paraprenanthes melanantha     ------------------------------------------------------------
Lactuca sativa                ------------------------------------------------------------
Ixeris polycephala            ------------------------------------------------------------
Sonchus brassicifolius        ------------------------------------------------------------
Sonchus arvensis              ------------------------------------------------------------
Launaea_arborescens_NC_060827. ------------------------------------------------------------
Reichardia picroides          ------------------------------------------------------------
Melanoseris decipiens         ------------------------------------------------------------
Cucumis sativus               ------------------------------------------------------------
Cichorium intybus             ------------------------------------------------------------
                                                                                          

Cichorium endivia             ttgtggaataagaagccttcgtatcttaatgcacgtatttaatttattcggagctattag
Taraxacum officinale          ------------------------------------------------------------
Crepidiastrum sonchifolium    ------------------------------------------------------------
Lapsanastrum humile           ------------------------------------------------------------
Youngia japonica              ------------------------------------------------------------
Stebbinsia umbrella           ------------------------------------------------------------
Soroseris hookeriana          ------------------------------------------------------------
Cicerbita alpina              ------------------------------------------------------------
Notoseris macilenta           ------------------------------------------------------------
Paraprenanthes melanantha     ------------------------------------------------------------
Lactuca sativa                ------------------------------------------------------------
Ixeris polycephala            ------------------------------------------------------------
Sonchus brassicifolius        ------------------------------------------------------------
Sonchus arvensis              ------------------------------------------------------------
Launaea_arborescens_NC_060827. ------------------------------------------------------------
Reichardia picroides          ------------------------------------------------------------
Melanoseris decipiens         ------------------------------------------------------------
Cucumis sativus               ------------------------------------------------------------
Cichorium intybus             ------------------------------------------------------------
                                                                                          

Cichorium endivia             agcgggatccactttttggggaatatgagtcgaagcaataacaagaatatttctagtttc
Taraxacum officinale          ------------------------------------------------------------
Crepidiastrum sonchifolium    ------------------------------------------------------------
Lapsanastrum humile           ------------------------------------------------------------
Youngia japonica              ------------------------------------------------------------
Stebbinsia umbrella           ------------------------------------------------------------
Soroseris hookeriana          ------------------------------------------------------------
Cicerbita alpina              ------------------------------------------------------------
Notoseris macilenta           ------------------------------------------------------------
Paraprenanthes melanantha     ------------------------------------------------------------
Lactuca sativa                ------------------------------------------------------------
Ixeris polycephala            ------------------------------------------------------------
Sonchus brassicifolius        ------------------------------------------------------------
Sonchus arvensis              ------------------------------------------------------------
Launaea_arborescens_NC_060827. ------------------------------------------------------------
Reichardia picroides          ------------------------------------------------------------
Melanoseris decipiens         ------------------------------------------------------------
Cucumis sativus               ------------------------------------------------------------
Cichorium intybus             ------------------------------------------------------------
                                                                                          

Cichorium endivia             ataatccctggagagaaggttcactaatagacctagggagaagtaattcgactcattcac
Taraxacum officinale          ------------------------------------------------------------
Crepidiastrum sonchifolium    ------------------------------------------------------------
Lapsanastrum humile           ------------------------------------------------------------
Youngia japonica              ------------------------------------------------------------
Stebbinsia umbrella           ------------------------------------------------------------
Soroseris hookeriana          ------------------------------------------------------------
Cicerbita alpina              ------------------------------------------------------------
Notoseris macilenta           ------------------------------------------------------------
Paraprenanthes melanantha     ------------------------------------------------------------
Lactuca sativa                ------------------------------------------------------------
Ixeris polycephala            ------------------------------------------------------------
Sonchus brassicifolius        ------------------------------------------------------------
Sonchus arvensis              ------------------------------------------------------------
Launaea_arborescens_NC_060827. ------------------------------------------------------------
Reichardia picroides          ------------------------------------------------------------
Melanoseris decipiens         ------------------------------------------------------------
Cucumis sativus               ------------------------------------------------------------
Cichorium intybus             ------------------------------------------------------------
                                                                                          

Cichorium endivia             atccagatcatgaatgtttggaatccatattatgcaaggagacattgcttttgctaattc
Taraxacum officinale          ------------------------------------------------------------
Crepidiastrum sonchifolium    ------------------------------------------------------------
Lapsanastrum humile           ------------------------------------------------------------
Youngia japonica              ------------------------------------------------------------
Stebbinsia umbrella           ------------------------------------------------------------
Soroseris hookeriana          ------------------------------------------------------------
Cicerbita alpina              ------------------------------------------------------------
Notoseris macilenta           ------------------------------------------------------------
Paraprenanthes melanantha     ------------------------------------------------------------
Lactuca sativa                ------------------------------------------------------------
Ixeris polycephala            ------------------------------------------------------------
Sonchus brassicifolius        ------------------------------------------------------------
Sonchus arvensis              ------------------------------------------------------------
Launaea_arborescens_NC_060827. ------------------------------------------------------------
Reichardia picroides          ------------------------------------------------------------
Melanoseris decipiens         ------------------------------------------------------------
Cucumis sativus               ------------------------------------------------------------
Cichorium intybus             ------------------------------------------------------------
                                                                                          

Cichorium endivia             gaattgaagggtgatataaagtaggtcttcatcttcaggcatcatattcatagttagcgc
Taraxacum officinale          ------------------------------------------------------------
Crepidiastrum sonchifolium    ------------------------------------------------------------
Lapsanastrum humile           ------------------------------------------------------------
Youngia japonica              ------------------------------------------------------------
Stebbinsia umbrella           ------------------------------------------------------------
Soroseris hookeriana          ------------------------------------------------------------
Cicerbita alpina              ------------------------------------------------------------
Notoseris macilenta           ------------------------------------------------------------
Paraprenanthes melanantha     ------------------------------------------------------------
Lactuca sativa                ------------------------------------------------------------
Ixeris polycephala            ------------------------------------------------------------
Sonchus brassicifolius        ------------------------------------------------------------
Sonchus arvensis              ------------------------------------------------------------
Launaea_arborescens_NC_060827. ------------------------------------------------------------
Reichardia picroides          ------------------------------------------------------------
Melanoseris decipiens         ------------------------------------------------------------
Cucumis sativus               ------------------------------------------------------------
Cichorium intybus             ------------------------------------------------------------
                                                                                          

Cichorium endivia             attcatgctagttagcagttccagctccatatcaaggatatcgtcactagcatcaatatc
Taraxacum officinale          ------------------------------------------------------------
Crepidiastrum sonchifolium    ------------------------------------------------------------
Lapsanastrum humile           ------------------------------------------------------------
Youngia japonica              ------------------------------------------------------------
Stebbinsia umbrella           ------------------------------------------------------------
Soroseris hookeriana          ------------------------------------------------------------
Cicerbita alpina              ------------------------------------------------------------
Notoseris macilenta           ------------------------------------------------------------
Paraprenanthes melanantha     ------------------------------------------------------------
Lactuca sativa                ------------------------------------------------------------
Ixeris polycephala            ------------------------------------------------------------
Sonchus brassicifolius        ------------------------------------------------------------
Sonchus arvensis              ------------------------------------------------------------
Launaea_arborescens_NC_060827. ------------------------------------------------------------
Reichardia picroides          ------------------------------------------------------------
Melanoseris decipiens         ------------------------------------------------------------
Cucumis sativus               ------------------------------------------------------------
Cichorium intybus             ------------------------------------------------------------
                                                                                          

Cichorium endivia             gtcactagcatcaatatcgtcactagcatcaatatcggcaagatcaccaatatcgatatc
Taraxacum officinale          ------------------------------------------------------------
Crepidiastrum sonchifolium    ------------------------------------------------------------
Lapsanastrum humile           ------------------------------------------------------------
Youngia japonica              ------------------------------------------------------------
Stebbinsia umbrella           ------------------------------------------------------------
Soroseris hookeriana          ------------------------------------------------------------
Cicerbita alpina              ------------------------------------------------------------
Notoseris macilenta           ------------------------------------------------------------
Paraprenanthes melanantha     ------------------------------------------------------------
Lactuca sativa                ------------------------------------------------------------
Ixeris polycephala            ------------------------------------------------------------
Sonchus brassicifolius        ------------------------------------------------------------
Sonchus arvensis              ------------------------------------------------------------
Launaea_arborescens_NC_060827. ------------------------------------------------------------
Reichardia picroides          ------------------------------------------------------------
Melanoseris decipiens         ------------------------------------------------------------
Cucumis sativus               ------------------------------------------------------------
Cichorium intybus             ------------------------------------------------------------
                                                                                          

Cichorium endivia             atcaaaaccttgagacttgttatccaggaacttgttcagaaataccgtaatgaaaggaag
Taraxacum officinale          ------------------------------------------------------------
Crepidiastrum sonchifolium    ------------------------------------------------------------
Lapsanastrum humile           ------------------------------------------------------------
Youngia japonica              ------------------------------------------------------------
Stebbinsia umbrella           ------------------------------------------------------------
Soroseris hookeriana          ------------------------------------------------------------
Cicerbita alpina              ------------------------------------------------------------
Notoseris macilenta           ------------------------------------------------------------
Paraprenanthes melanantha     ------------------------------------------------------------
Lactuca sativa                ------------------------------------------------------------
Ixeris polycephala            ------------------------------------------------------------
Sonchus brassicifolius        ------------------------------------------------------------
Sonchus arvensis              ------------------------------------------------------------
Launaea_arborescens_NC_060827. ------------------------------------------------------------
Reichardia picroides          ------------------------------------------------------------
Melanoseris decipiens         ------------------------------------------------------------
Cucumis sativus               ------------------------------------------------------------
Cichorium intybus             ------------------------------------------------------------
                                                                                          

Cichorium endivia             ataggagtttttcgctaggtatttgaccaaataagatcgtccagttcctatagaacctat
Taraxacum officinale          ------------------------------------------------------------
Crepidiastrum sonchifolium    ------------------------------------------------------------
Lapsanastrum humile           ------------------------------------------------------------
Youngia japonica              ------------------------------------------------------------
Stebbinsia umbrella           ------------------------------------------------------------
Soroseris hookeriana          ------------------------------------------------------------
Cicerbita alpina              ------------------------------------------------------------
Notoseris macilenta           ------------------------------------------------------------
Paraprenanthes melanantha     ------------------------------------------------------------
Lactuca sativa                ------------------------------------------------------------
Ixeris polycephala            ------------------------------------------------------------
Sonchus brassicifolius        ------------------------------------------------------------
Sonchus arvensis              ------------------------------------------------------------
Launaea_arborescens_NC_060827. ------------------------------------------------------------
Reichardia picroides          ------------------------------------------------------------
Melanoseris decipiens         ------------------------------------------------------------
Cucumis sativus               ------------------------------------------------------------
Cichorium intybus             ------------------------------------------------------------
                                                                                          

Cichorium endivia             cactaaagtacccctagagagggataaggctaagcggagcgaaaagggttttccatgaga
Taraxacum officinale          ------------------------------------------------------------
Crepidiastrum sonchifolium    ------------------------------------------------------------
Lapsanastrum humile           ------------------------------------------------------------
Youngia japonica              ------------------------------------------------------------
Stebbinsia umbrella           ------------------------------------------------------------
Soroseris hookeriana          ------------------------------------------------------------
Cicerbita alpina              ------------------------------------------------------------
Notoseris macilenta           ------------------------------------------------------------
Paraprenanthes melanantha     ------------------------------------------------------------
Lactuca sativa                ------------------------------------------------------------
Ixeris polycephala            ------------------------------------------------------------
Sonchus brassicifolius        ------------------------------------------------------------
Sonchus arvensis              ------------------------------------------------------------
Launaea_arborescens_NC_060827. ------------------------------------------------------------
Reichardia picroides          ------------------------------------------------------------
Melanoseris decipiens         ------------------------------------------------------------
Cucumis sativus               ------------------------------------------------------------
Cichorium intybus             ------------------------------------------------------------
                                                                                          

Cichorium endivia             tgggaaatgcaaactattagccccacacgaagcttgtgaataagtgattgtctgataatg
Taraxacum officinale          ------------------------------------------------------------
Crepidiastrum sonchifolium    ------------------------------------------------------------
Lapsanastrum humile           ------------------------------------------------------------
Youngia japonica              ------------------------------------------------------------
Stebbinsia umbrella           ------------------------------------------------------------
Soroseris hookeriana          ------------------------------------------------------------
Cicerbita alpina              ------------------------------------------------------------
Notoseris macilenta           ------------------------------------------------------------
Paraprenanthes melanantha     ------------------------------------------------------------
Lactuca sativa                ------------------------------------------------------------
Ixeris polycephala            ------------------------------------------------------------
Sonchus brassicifolius        ------------------------------------------------------------
Sonchus arvensis              ------------------------------------------------------------
Launaea_arborescens_NC_060827. ------------------------------------------------------------
Reichardia picroides          ------------------------------------------------------------
Melanoseris decipiens         ------------------------------------------------------------
Cucumis sativus               ------------------------------------------------------------
Cichorium intybus             ------------------------------------------------------------
                                                                                          

Cichorium endivia             agcaaggaatatccgtctttctgctaaagaggatgtattgaactcataattcattagata
Taraxacum officinale          ------------------------------------------------------------
Crepidiastrum sonchifolium    ------------------------------------------------------------
Lapsanastrum humile           ------------------------------------------------------------
Youngia japonica              ------------------------------------------------------------
Stebbinsia umbrella           ------------------------------------------------------------
Soroseris hookeriana          ------------------------------------------------------------
Cicerbita alpina              ------------------------------------------------------------
Notoseris macilenta           ------------------------------------------------------------
Paraprenanthes melanantha     ------------------------------------------------------------
Lactuca sativa                ------------------------------------------------------------
Ixeris polycephala            ------------------------------------------------------------
Sonchus brassicifolius        ------------------------------------------------------------
Sonchus arvensis              ------------------------------------------------------------
Launaea_arborescens_NC_060827. ------------------------------------------------------------
Reichardia picroides          ------------------------------------------------------------
Melanoseris decipiens         ------------------------------------------------------------
Cucumis sativus               ------------------------------------------------------------
Cichorium intybus             ------------------------------------------------------------
                                                                                          

Cichorium endivia             ctttttatgaatgtcaactaagtatcgtaagtaaattgctcccggttgctcaatcatttg
Taraxacum officinale          ------------------------------------------------------------
Crepidiastrum sonchifolium    ------------------------------------------------------------
Lapsanastrum humile           ------------------------------------------------------------
Youngia japonica              ------------------------------------------------------------
Stebbinsia umbrella           ------------------------------------------------------------
Soroseris hookeriana          ------------------------------------------------------------
Cicerbita alpina              ------------------------------------------------------------
Notoseris macilenta           ------------------------------------------------------------
Paraprenanthes melanantha     ------------------------------------------------------------
Lactuca sativa                ------------------------------------------------------------
Ixeris polycephala            ------------------------------------------------------------
Sonchus brassicifolius        ------------------------------------------------------------
Sonchus arvensis              ------------------------------------------------------------
Launaea_arborescens_NC_060827. ------------------------------------------------------------
Reichardia picroides          ------------------------------------------------------------
Melanoseris decipiens         ------------------------------------------------------------
Cucumis sativus               ------------------------------------------------------------
Cichorium intybus             ------------------------------------------------------------
                                                                                          

Cichorium endivia             ataaccagagtcattctttgagaaatgatcactatgagtcagactcaataaaatttgatc
Taraxacum officinale          ------------------------------------------------------------
Crepidiastrum sonchifolium    ------------------------------------------------------------
Lapsanastrum humile           ------------------------------------------------------------
Youngia japonica              ------------------------------------------------------------
Stebbinsia umbrella           ------------------------------------------------------------
Soroseris hookeriana          ------------------------------------------------------------
Cicerbita alpina              ------------------------------------------------------------
Notoseris macilenta           ------------------------------------------------------------
Paraprenanthes melanantha     ------------------------------------------------------------
Lactuca sativa                ------------------------------------------------------------
Ixeris polycephala            ------------------------------------------------------------
Sonchus brassicifolius        ------------------------------------------------------------
Sonchus arvensis              ------------------------------------------------------------
Launaea_arborescens_NC_060827. ------------------------------------------------------------
Reichardia picroides          ------------------------------------------------------------
Melanoseris decipiens         ------------------------------------------------------------
Cucumis sativus               ------------------------------------------------------------
Cichorium intybus             ------------------------------------------------------------
                                                                                          

Cichorium endivia             aatccttttttctgtcgttaaggtggagaactgaaccaagaattctcttttttcatcatc
Taraxacum officinale          ------------------------------------------------------------
Crepidiastrum sonchifolium    ------------------------------------------------------------
Lapsanastrum humile           ------------------------------------------------------------
Youngia japonica              ------------------------------------------------------------
Stebbinsia umbrella           ------------------------------------------------------------
Soroseris hookeriana          ------------------------------------------------------------
Cicerbita alpina              ------------------------------------------------------------
Notoseris macilenta           ------------------------------------------------------------
Paraprenanthes melanantha     ------------------------------------------------------------
Lactuca sativa                ------------------------------------------------------------
Ixeris polycephala            ------------------------------------------------------------
Sonchus brassicifolius        ------------------------------------------------------------
Sonchus arvensis              ------------------------------------------------------------
Launaea_arborescens_NC_060827. ------------------------------------------------------------
Reichardia picroides          ------------------------------------------------------------
Melanoseris decipiens         ------------------------------------------------------------
Cucumis sativus               ------------------------------------------------------------
Cichorium intybus             ------------------------------------------------------------
                                                                                          

Cichorium endivia             aatcgaatcactgtttgcaacccaggattctattttatcatcaatccagtccccgttcac
Taraxacum officinale          ------------------------------------------------------------
Crepidiastrum sonchifolium    ------------------------------------------------------------
Lapsanastrum humile           ------------------------------------------------------------
Youngia japonica              ------------------------------------------------------------
Stebbinsia umbrella           ------------------------------------------------------------
Soroseris hookeriana          ------------------------------------------------------------
Cicerbita alpina              ------------------------------------------------------------
Notoseris macilenta           ------------------------------------------------------------
Paraprenanthes melanantha     ------------------------------------------------------------
Lactuca sativa                ------------------------------------------------------------
Ixeris polycephala            ------------------------------------------------------------
Sonchus brassicifolius        ------------------------------------------------------------
Sonchus arvensis              ------------------------------------------------------------
Launaea_arborescens_NC_060827. ------------------------------------------------------------
Reichardia picroides          ------------------------------------------------------------
Melanoseris decipiens         ------------------------------------------------------------
Cucumis sativus               ------------------------------------------------------------
Cichorium intybus             ------------------------------------------------------------
                                                                                          

Cichorium endivia             gttttttctttttcttatcaatgaatagatctctttacttgtatgacttagatgtctcgt
Taraxacum officinale          ------------------------------------------------------------
Crepidiastrum sonchifolium    ------------------------------------------------------------
Lapsanastrum humile           ------------------------------------------------------------
Youngia japonica              ------------------------------------------------------------
Stebbinsia umbrella           ------------------------------------------------------------
Soroseris hookeriana          ------------------------------------------------------------
Cicerbita alpina              ------------------------------------------------------------
Notoseris macilenta           ------------------------------------------------------------
Paraprenanthes melanantha     ------------------------------------------------------------
Lactuca sativa                ------------------------------------------------------------
Ixeris polycephala            ------------------------------------------------------------
Sonchus brassicifolius        ------------------------------------------------------------
Sonchus arvensis              ------------------------------------------------------------
Launaea_arborescens_NC_060827. ------------------------------------------------------------
Reichardia picroides          ------------------------------------------------------------
Melanoseris decipiens         ------------------------------------------------------------
Cucumis sativus               ------------------------------------------------------------
Cichorium intybus             ------------------------------------------------------------
                                                                                          

Cichorium endivia             atttctcgaaaaagtgattcgattgatgggatttggtatgatacttatgagatcgatgat
Taraxacum officinale          ------------------------------------------------------------
Crepidiastrum sonchifolium    ------------------------------------------------------------
Lapsanastrum humile           ------------------------------------------------------------
Youngia japonica              ------------------------------------------------------------
Stebbinsia umbrella           ------------------------------------------------------------
Soroseris hookeriana          ------------------------------------------------------------
Cicerbita alpina              ------------------------------------------------------------
Notoseris macilenta           ------------------------------------------------------------
Paraprenanthes melanantha     ------------------------------------------------------------
Lactuca sativa                ------------------------------------------------------------
Ixeris polycephala            ------------------------------------------------------------
Sonchus brassicifolius        ------------------------------------------------------------
Sonchus arvensis              ------------------------------------------------------------
Launaea_arborescens_NC_060827. ------------------------------------------------------------
Reichardia picroides          ------------------------------------------------------------
Melanoseris decipiens         ------------------------------------------------------------
Cucumis sativus               ------------------------------------------------------------
Cichorium intybus             ------------------------------------------------------------
                                                                                          

Cichorium endivia             atcgatgagattgatattcaaatatttcttcttagagcgtattgatttgaccccataagc
Taraxacum officinale          ------------------------------------------------------------
Crepidiastrum sonchifolium    ------------------------------------------------------------
Lapsanastrum humile           ------------------------------------------------------------
Youngia japonica              ------------------------------------------------------------
Stebbinsia umbrella           ------------------------------------------------------------
Soroseris hookeriana          ------------------------------------------------------------
Cicerbita alpina              ------------------------------------------------------------
Notoseris macilenta           ------------------------------------------------------------
Paraprenanthes melanantha     ------------------------------------------------------------
Lactuca sativa                ------------------------------------------------------------
Ixeris polycephala            ------------------------------------------------------------
Sonchus brassicifolius        ------------------------------------------------------------
Sonchus arvensis              ------------------------------------------------------------
Launaea_arborescens_NC_060827. ------------------------------------------------------------
Reichardia picroides          ------------------------------------------------------------
Melanoseris decipiens         ------------------------------------------------------------
Cucumis sativus               ------------------------------------------------------------
Cichorium intybus             ------------------------------------------------------------
                                                                                          

Cichorium endivia             gggaccaccacccaatagcatgttgccacctagagaatctcctaattgtttcagagcaac
Taraxacum officinale          ------------------------------------------------------------
Crepidiastrum sonchifolium    ------------------------------------------------------------
Lapsanastrum humile           ------------------------------------------------------------
Youngia japonica              ------------------------------------------------------------
Stebbinsia umbrella           ------------------------------------------------------------
Soroseris hookeriana          ------------------------------------------------------------
Cicerbita alpina              ------------------------------------------------------------
Notoseris macilenta           ------------------------------------------------------------
Paraprenanthes melanantha     ------------------------------------------------------------
Lactuca sativa                ------------------------------------------------------------
Ixeris polycephala            ------------------------------------------------------------
Sonchus brassicifolius        ------------------------------------------------------------
Sonchus arvensis              ------------------------------------------------------------
Launaea_arborescens_NC_060827. ------------------------------------------------------------
Reichardia picroides          ------------------------------------------------------------
Melanoseris decipiens         ------------------------------------------------------------
Cucumis sativus               ------------------------------------------------------------
Cichorium intybus             ------------------------------------------------------------
                                                                                          

Cichorium endivia             tagaaagagattctttaaccagaaagaattcggttcagatgtaggatacctatccagaag
Taraxacum officinale          ------------------------------------------------------------
Crepidiastrum sonchifolium    ------------------------------------------------------------
Lapsanastrum humile           ------------------------------------------------------------
Youngia japonica              ------------------------------------------------------------
Stebbinsia umbrella           ------------------------------------------------------------
Soroseris hookeriana          ------------------------------------------------------------
Cicerbita alpina              ------------------------------------------------------------
Notoseris macilenta           ------------------------------------------------------------
Paraprenanthes melanantha     ------------------------------------------------------------
Lactuca sativa                ------------------------------------------------------------
Ixeris polycephala            ------------------------------------------------------------
Sonchus brassicifolius        ------------------------------------------------------------
Sonchus arvensis              ------------------------------------------------------------
Launaea_arborescens_NC_060827. ------------------------------------------------------------
Reichardia picroides          ------------------------------------------------------------
Melanoseris decipiens         ------------------------------------------------------------
Cucumis sativus               ------------------------------------------------------------
Cichorium intybus             ------------------------------------------------------------
                                                                                          

Cichorium endivia             ttttcgcaactcaatcatagatgatggaatcatcaaagatttgaccttttcaaactctgt
Taraxacum officinale          ------------------------------------------------------------
Crepidiastrum sonchifolium    ------------------------------------------------------------
Lapsanastrum humile           ------------------------------------------------------------
Youngia japonica              ------------------------------------------------------------
Stebbinsia umbrella           ------------------------------------------------------------
Soroseris hookeriana          ------------------------------------------------------------
Cicerbita alpina              ------------------------------------------------------------
Notoseris macilenta           ------------------------------------------------------------
Paraprenanthes melanantha     ------------------------------------------------------------
Lactuca sativa                ------------------------------------------------------------
Ixeris polycephala            ------------------------------------------------------------
Sonchus brassicifolius        ------------------------------------------------------------
Sonchus arvensis              ------------------------------------------------------------
Launaea_arborescens_NC_060827. ------------------------------------------------------------
Reichardia picroides          ------------------------------------------------------------
Melanoseris decipiens         ------------------------------------------------------------
Cucumis sativus               ------------------------------------------------------------
Cichorium intybus             ------------------------------------------------------------
                                                                                          

Cichorium endivia             ctgtaactcactagaggccccgaaaacaaagagaagacgtgtacaaacgagatatgcagc
Taraxacum officinale          ------------------------------------------------------------
Crepidiastrum sonchifolium    ------------------------------------------------------------
Lapsanastrum humile           ------------------------------------------------------------
Youngia japonica              ------------------------------------------------------------
Stebbinsia umbrella           ------------------------------------------------------------
Soroseris hookeriana          ------------------------------------------------------------
Cicerbita alpina              ------------------------------------------------------------
Notoseris macilenta           ------------------------------------------------------------
Paraprenanthes melanantha     ------------------------------------------------------------
Lactuca sativa                ------------------------------------------------------------
Ixeris polycephala            ------------------------------------------------------------
Sonchus brassicifolius        ------------------------------------------------------------
Sonchus arvensis              ------------------------------------------------------------
Launaea_arborescens_NC_060827. ------------------------------------------------------------
Reichardia picroides          ------------------------------------------------------------
Melanoseris decipiens         ------------------------------------------------------------
Cucumis sativus               ------------------------------------------------------------
Cichorium intybus             ------------------------------------------------------------
                                                                                          

Cichorium endivia             aacaagaagaaggaaaaggattgcatagaggaactcccgaacatttgtcagatgtgtcga
Taraxacum officinale          ------------------------------------------------------------
Crepidiastrum sonchifolium    ------------------------------------------------------------
Lapsanastrum humile           ------------------------------------------------------------
Youngia japonica              ------------------------------------------------------------
Stebbinsia umbrella           ------------------------------------------------------------
Soroseris hookeriana          ------------------------------------------------------------
Cicerbita alpina              ------------------------------------------------------------
Notoseris macilenta           ------------------------------------------------------------
Paraprenanthes melanantha     ------------------------------------------------------------
Lactuca sativa                ------------------------------------------------------------
Ixeris polycephala            ------------------------------------------------------------
Sonchus brassicifolius        ------------------------------------------------------------
Sonchus arvensis              ------------------------------------------------------------
Launaea_arborescens_NC_060827. ------------------------------------------------------------
Reichardia picroides          ------------------------------------------------------------
Melanoseris decipiens         ------------------------------------------------------------
Cucumis sativus               ------------------------------------------------------------
Cichorium intybus             ------------------------------------------------------------
                                                                                          

Cichorium endivia             tatcaatggtgactcattatttcgatgaatcatttcttcggacagaagaagattatggaa
Taraxacum officinale          ------------------------------------------------------------
Crepidiastrum sonchifolium    ------------------------------------------------------------
Lapsanastrum humile           ------------------------------------------------------------
Youngia japonica              ------------------------------------------------------------
Stebbinsia umbrella           ------------------------------------------------------------
Soroseris hookeriana          ------------------------------------------------------------
Cicerbita alpina              ------------------------------------------------------------
Notoseris macilenta           ------------------------------------------------------------
Paraprenanthes melanantha     ------------------------------------------------------------
Lactuca sativa                ------------------------------------------------------------
Ixeris polycephala            ------------------------------------------------------------
Sonchus brassicifolius        ------------------------------------------------------------
Sonchus arvensis              ------------------------------------------------------------
Launaea_arborescens_NC_060827. ------------------------------------------------------------
Reichardia picroides          ------------------------------------------------------------
Melanoseris decipiens         ------------------------------------------------------------
Cucumis sativus               ------------------------------------------------------------
Cichorium intybus             ------------------------------------------------------------
                                                                                          

Cichorium endivia             acacttactcgaaatctcacttatcagattcctttgtggaagacagaattttttctgaag
Taraxacum officinale          ------------------------------------------------------------
Crepidiastrum sonchifolium    ------------------------------------------------------------
Lapsanastrum humile           ------------------------------------------------------------
Youngia japonica              ------------------------------------------------------------
Stebbinsia umbrella           ------------------------------------------------------------
Soroseris hookeriana          ------------------------------------------------------------
Cicerbita alpina              ------------------------------------------------------------
Notoseris macilenta           ------------------------------------------------------------
Paraprenanthes melanantha     ------------------------------------------------------------
Lactuca sativa                ------------------------------------------------------------
Ixeris polycephala            ------------------------------------------------------------
Sonchus brassicifolius        ------------------------------------------------------------
Sonchus arvensis              ------------------------------------------------------------
Launaea_arborescens_NC_060827. ------------------------------------------------------------
Reichardia picroides          ------------------------------------------------------------
Melanoseris decipiens         ------------------------------------------------------------
Cucumis sativus               ------------------------------------------------------------
Cichorium intybus             ------------------------------------------------------------
                                                                                          

Cichorium endivia             aattcgccatgatatatctgatccatgcataatatcatgaaaaatggatacaaatttttg
Taraxacum officinale          ------------------------------------------------------------
Crepidiastrum sonchifolium    ------------------------------------------------------------
Lapsanastrum humile           ------------------------------------------------------------
Youngia japonica              ------------------------------------------------------------
Stebbinsia umbrella           ------------------------------------------------------------
Soroseris hookeriana          ------------------------------------------------------------
Cicerbita alpina              ------------------------------------------------------------
Notoseris macilenta           ------------------------------------------------------------
Paraprenanthes melanantha     ------------------------------------------------------------
Lactuca sativa                ------------------------------------------------------------
Ixeris polycephala            ------------------------------------------------------------
Sonchus brassicifolius        ------------------------------------------------------------
Sonchus arvensis              ------------------------------------------------------------
Launaea_arborescens_NC_060827. ------------------------------------------------------------
Reichardia picroides          ------------------------------------------------------------
Melanoseris decipiens         ------------------------------------------------------------
Cucumis sativus               ------------------------------------------------------------
Cichorium intybus             ------------------------------------------------------------
                                                                                          

Cichorium endivia             actgctacttagtatcggcaataggtctgaaaaagtatgtaaaaataaaaactttagata
Taraxacum officinale          ------------------------------------------------------------
Crepidiastrum sonchifolium    ------------------------------------------------------------
Lapsanastrum humile           ------------------------------------------------------------
Youngia japonica              ------------------------------------------------------------
Stebbinsia umbrella           ------------------------------------------------------------
Soroseris hookeriana          ------------------------------------------------------------
Cicerbita alpina              ------------------------------------------------------------
Notoseris macilenta           ------------------------------------------------------------
Paraprenanthes melanantha     ------------------------------------------------------------
Lactuca sativa                ------------------------------------------------------------
Ixeris polycephala            ------------------------------------------------------------
Sonchus brassicifolius        ------------------------------------------------------------
Sonchus arvensis              ------------------------------------------------------------
Launaea_arborescens_NC_060827. ------------------------------------------------------------
Reichardia picroides          ------------------------------------------------------------
Melanoseris decipiens         ------------------------------------------------------------
Cucumis sativus               ------------------------------------------------------------
Cichorium intybus             ------------------------------------------------------------
                                                                                          

Cichorium endivia             tctgtaccctgtcgaagtaaggaaccatggcatatatgtttggaatacattccattttga
Taraxacum officinale          ------------------------------------------------------------
Crepidiastrum sonchifolium    ------------------------------------------------------------
Lapsanastrum humile           ------------------------------------------------------------
Youngia japonica              ------------------------------------------------------------
Stebbinsia umbrella           ------------------------------------------------------------
Soroseris hookeriana          ------------------------------------------------------------
Cicerbita alpina              ------------------------------------------------------------
Notoseris macilenta           ------------------------------------------------------------
Paraprenanthes melanantha     ------------------------------------------------------------
Lactuca sativa                ------------------------------------------------------------
Ixeris polycephala            ------------------------------------------------------------
Sonchus brassicifolius        ------------------------------------------------------------
Sonchus arvensis              ------------------------------------------------------------
Launaea_arborescens_NC_060827. ------------------------------------------------------------
Reichardia picroides          ------------------------------------------------------------
Melanoseris decipiens         ------------------------------------------------------------
Cucumis sativus               ------------------------------------------------------------
Cichorium intybus             ------------------------------------------------------------
                                                                                          

Cichorium endivia             gagagttgaataagcactatctcgttgaaaagttctatacatctgccctttctcaacgca
Taraxacum officinale          ------------------------------------------------------------
Crepidiastrum sonchifolium    ------------------------------------------------------------
Lapsanastrum humile           ------------------------------------------------------------
Youngia japonica              ------------------------------------------------------------
Stebbinsia umbrella           ------------------------------------------------------------
Soroseris hookeriana          ------------------------------------------------------------
Cicerbita alpina              ------------------------------------------------------------
Notoseris macilenta           ------------------------------------------------------------
Paraprenanthes melanantha     ------------------------------------------------------------
Lactuca sativa                ------------------------------------------------------------
Ixeris polycephala            ------------------------------------------------------------
Sonchus brassicifolius        ------------------------------------------------------------
Sonchus arvensis              ------------------------------------------------------------
Launaea_arborescens_NC_060827. ------------------------------------------------------------
Reichardia picroides          ------------------------------------------------------------
Melanoseris decipiens         ------------------------------------------------------------
Cucumis sativus               ------------------------------------------------------------
Cichorium intybus             ------------------------------------------------------------
                                                                                          

Cichorium endivia             tttctttagacaaagactccgttttttcctcttttcggatggtaaatatttctcagaaca
Taraxacum officinale          ------------------------------------------------------------
Crepidiastrum sonchifolium    ------------------------------------------------------------
Lapsanastrum humile           ------------------------------------------------------------
Youngia japonica              ------------------------------------------------------------
Stebbinsia umbrella           ------------------------------------------------------------
Soroseris hookeriana          ------------------------------------------------------------
Cicerbita alpina              ------------------------------------------------------------
Notoseris macilenta           ------------------------------------------------------------
Paraprenanthes melanantha     ------------------------------------------------------------
Lactuca sativa                ------------------------------------------------------------
Ixeris polycephala            ------------------------------------------------------------
Sonchus brassicifolius        ------------------------------------------------------------
Sonchus arvensis              ------------------------------------------------------------
Launaea_arborescens_NC_060827. ------------------------------------------------------------
Reichardia picroides          ------------------------------------------------------------
Melanoseris decipiens         ------------------------------------------------------------
Cucumis sativus               ------------------------------------------------------------
Cichorium intybus             ------------------------------------------------------------
                                                                                          

Cichorium endivia             tggagtgtgaatcaaacccatgtttgaattgaaattgagatactgatacaagttcttccc
Taraxacum officinale          ------------------------------------------------------------
Crepidiastrum sonchifolium    ------------------------------------------------------------
Lapsanastrum humile           ------------------------------------------------------------
Youngia japonica              ------------------------------------------------------------
Stebbinsia umbrella           ------------------------------------------------------------
Soroseris hookeriana          ------------------------------------------------------------
Cicerbita alpina              ------------------------------------------------------------
Notoseris macilenta           ------------------------------------------------------------
Paraprenanthes melanantha     ------------------------------------------------------------
Lactuca sativa                ------------------------------------------------------------
Ixeris polycephala            ------------------------------------------------------------
Sonchus brassicifolius        ------------------------------------------------------------
Sonchus arvensis              ------------------------------------------------------------
Launaea_arborescens_NC_060827. ------------------------------------------------------------
Reichardia picroides          ------------------------------------------------------------
Melanoseris decipiens         ------------------------------------------------------------
Cucumis sativus               ------------------------------------------------------------
Cichorium intybus             ------------------------------------------------------------
                                                                                          

Cichorium endivia             ttctgaatcagatagattcatatctgaaagaggttgacaataagttctttcaaaattgac
Taraxacum officinale          ------------------------------------------------------------
Crepidiastrum sonchifolium    ------------------------------------------------------------
Lapsanastrum humile           ------------------------------------------------------------
Youngia japonica              ------------------------------------------------------------
Stebbinsia umbrella           ------------------------------------------------------------
Soroseris hookeriana          ------------------------------------------------------------
Cicerbita alpina              ------------------------------------------------------------
Notoseris macilenta           ------------------------------------------------------------
Paraprenanthes melanantha     ------------------------------------------------------------
Lactuca sativa                ------------------------------------------------------------
Ixeris polycephala            ------------------------------------------------------------
Sonchus brassicifolius        ------------------------------------------------------------
Sonchus arvensis              ------------------------------------------------------------
Launaea_arborescens_NC_060827. ------------------------------------------------------------
Reichardia picroides          ------------------------------------------------------------
Melanoseris decipiens         ------------------------------------------------------------
Cucumis sativus               ------------------------------------------------------------
Cichorium intybus             ------------------------------------------------------------
                                                                                          

Cichorium endivia             tatttgtccctctgttagaggtgttccagaaatgtctgcgatcgagtaaatagctctacg
Taraxacum officinale          ------------------------------------------------------------
Crepidiastrum sonchifolium    ------------------------------------------------------------
Lapsanastrum humile           ------------------------------------------------------------
Youngia japonica              ------------------------------------------------------------
Stebbinsia umbrella           ------------------------------------------------------------
Soroseris hookeriana          ------------------------------------------------------------
Cicerbita alpina              ------------------------------------------------------------
Notoseris macilenta           ------------------------------------------------------------
Paraprenanthes melanantha     ------------------------------------------------------------
Lactuca sativa                ------------------------------------------------------------
Ixeris polycephala            ------------------------------------------------------------
Sonchus brassicifolius        ------------------------------------------------------------
Sonchus arvensis              ------------------------------------------------------------
Launaea_arborescens_NC_060827. ------------------------------------------------------------
Reichardia picroides          ------------------------------------------------------------
Melanoseris decipiens         ------------------------------------------------------------
Cucumis sativus               ------------------------------------------------------------
Cichorium intybus             ------------------------------------------------------------
                                                                                          

Cichorium endivia             aacgaatggattggatcgacttggaaaatggaaagatttgtacaagttatacgtttcgtc
Taraxacum officinale          ------------------------------------------------------------
Crepidiastrum sonchifolium    ------------------------------------------------------------
Lapsanastrum humile           ------------------------------------------------------------
Youngia japonica              ------------------------------------------------------------
Stebbinsia umbrella           ------------------------------------------------------------
Soroseris hookeriana          ------------------------------------------------------------
Cicerbita alpina              ------------------------------------------------------------
Notoseris macilenta           ------------------------------------------------------------
Paraprenanthes melanantha     ------------------------------------------------------------
Lactuca sativa                ------------------------------------------------------------
Ixeris polycephala            ------------------------------------------------------------
Sonchus brassicifolius        ------------------------------------------------------------
Sonchus arvensis              ------------------------------------------------------------
Launaea_arborescens_NC_060827. ------------------------------------------------------------
Reichardia picroides          ------------------------------------------------------------
Melanoseris decipiens         ------------------------------------------------------------
Cucumis sativus               ------------------------------------------------------------
Cichorium intybus             ------------------------------------------------------------
                                                                                          

Cichorium endivia             accactttgtggaaaagccttaggtatgaatatgttagatacctgtgactcgattgctga
Taraxacum officinale          ------------------------------------------------------------
Crepidiastrum sonchifolium    ------------------------------------------------------------
Lapsanastrum humile           ------------------------------------------------------------
Youngia japonica              ------------------------------------------------------------
Stebbinsia umbrella           ------------------------------------------------------------
Soroseris hookeriana          ------------------------------------------------------------
Cicerbita alpina              ------------------------------------------------------------
Notoseris macilenta           ------------------------------------------------------------
Paraprenanthes melanantha     ------------------------------------------------------------
Lactuca sativa                ------------------------------------------------------------
Ixeris polycephala            ------------------------------------------------------------
Sonchus brassicifolius        ------------------------------------------------------------
Sonchus arvensis              ------------------------------------------------------------
Launaea_arborescens_NC_060827. ------------------------------------------------------------
Reichardia picroides          ------------------------------------------------------------
Melanoseris decipiens         ------------------------------------------------------------
Cucumis sativus               ------------------------------------------------------------
Cichorium intybus             ------------------------------------------------------------
                                                                                          

Cichorium endivia             aatagtatctctcccccaaaaagcatgtttttttttaccgacgcacaaagaaaatatttt
Taraxacum officinale          ------------------------------------------------------------
Crepidiastrum sonchifolium    ------------------------------------------------------------
Lapsanastrum humile           ------------------------------------------------------------
Youngia japonica              ------------------------------------------------------------
Stebbinsia umbrella           ------------------------------------------------------------
Soroseris hookeriana          ------------------------------------------------------------
Cicerbita alpina              ------------------------------------------------------------
Notoseris macilenta           ------------------------------------------------------------
Paraprenanthes melanantha     ------------------------------------------------------------
Lactuca sativa                ------------------------------------------------------------
Ixeris polycephala            ------------------------------------------------------------
Sonchus brassicifolius        ------------------------------------------------------------
Sonchus arvensis              ------------------------------------------------------------
Launaea_arborescens_NC_060827. ------------------------------------------------------------
Reichardia picroides          ------------------------------------------------------------
Melanoseris decipiens         ------------------------------------------------------------
Cucumis sativus               ------------------------------------------------------------
Cichorium intybus             ------------------------------------------------------------
                                                                                          

Cichorium endivia             gttgcgaatgaacaagatattgaggaattgtccatacgtaaaatcataattattgatacg
Taraxacum officinale          ------------------------------------------------------------
Crepidiastrum sonchifolium    ------------------------------------------------------------
Lapsanastrum humile           ------------------------------------------------------------
Youngia japonica              ------------------------------------------------------------
Stebbinsia umbrella           ------------------------------------------------------------
Soroseris hookeriana          ------------------------------------------------------------
Cicerbita alpina              ------------------------------------------------------------
Notoseris macilenta           ------------------------------------------------------------
Paraprenanthes melanantha     ------------------------------------------------------------
Lactuca sativa                ------------------------------------------------------------
Ixeris polycephala            ------------------------------------------------------------
Sonchus brassicifolius        ------------------------------------------------------------
Sonchus arvensis              ------------------------------------------------------------
Launaea_arborescens_NC_060827. ------------------------------------------------------------
Reichardia picroides          ------------------------------------------------------------
Melanoseris decipiens         ------------------------------------------------------------
Cucumis sativus               ------------------------------------------------------------
Cichorium intybus             ------------------------------------------------------------
                                                                                          

Cichorium endivia             ggccttttccacataaaaggggaatcttttgttacaatagaagcagaagtgatgtggatt
Taraxacum officinale          ------------------------------------------------------------
Crepidiastrum sonchifolium    ------------------------------------------------------------
Lapsanastrum humile           ------------------------------------------------------------
Youngia japonica              ------------------------------------------------------------
Stebbinsia umbrella           ------------------------------------------------------------
Soroseris hookeriana          ------------------------------------------------------------
Cicerbita alpina              ------------------------------------------------------------
Notoseris macilenta           ------------------------------------------------------------
Paraprenanthes melanantha     ------------------------------------------------------------
Lactuca sativa                ------------------------------------------------------------
Ixeris polycephala            ------------------------------------------------------------
Sonchus brassicifolius        ------------------------------------------------------------
Sonchus arvensis              ------------------------------------------------------------
Launaea_arborescens_NC_060827. ------------------------------------------------------------
Reichardia picroides          ------------------------------------------------------------
Melanoseris decipiens         ------------------------------------------------------------
Cucumis sativus               ------------------------------------------------------------
Cichorium intybus             ------------------------------------------------------------
                                                                                          

Cichorium endivia             attcaagaatcgaagttgatttgctttataaaaagaagatctcaatgaacttctatgaaa
Taraxacum officinale          ------------------------------------------------------------
Crepidiastrum sonchifolium    ------------------------------------------------------------
Lapsanastrum humile           ------------------------------------------------------------
Youngia japonica              ------------------------------------------------------------
Stebbinsia umbrella           ------------------------------------------------------------
Soroseris hookeriana          ------------------------------------------------------------
Cicerbita alpina              ------------------------------------------------------------
Notoseris macilenta           ------------------------------------------------------------
Paraprenanthes melanantha     ------------------------------------------------------------
Lactuca sativa                ------------------------------------------------------------
Ixeris polycephala            ------------------------------------------------------------
Sonchus brassicifolius        ------------------------------------------------------------
Sonchus arvensis              ------------------------------------------------------------
Launaea_arborescens_NC_060827. ------------------------------------------------------------
Reichardia picroides          ------------------------------------------------------------
Melanoseris decipiens         ------------------------------------------------------------
Cucumis sativus               ------------------------------------------------------------
Cichorium intybus             ------------------------------------------------------------
                                                                                          

Cichorium endivia             tgatttcacgggattcagccaattgtattgatcgtggaatatcattgagaaataggaatc
Taraxacum officinale          ------------------------------------------------------------
Crepidiastrum sonchifolium    ------------------------------------------------------------
Lapsanastrum humile           ------------------------------------------------------------
Youngia japonica              ------------------------------------------------------------
Stebbinsia umbrella           ------------------------------------------------------------
Soroseris hookeriana          ------------------------------------------------------------
Cicerbita alpina              ------------------------------------------------------------
Notoseris macilenta           ------------------------------------------------------------
Paraprenanthes melanantha     ------------------------------------------------------------
Lactuca sativa                ------------------------------------------------------------
Ixeris polycephala            ------------------------------------------------------------
Sonchus brassicifolius        ------------------------------------------------------------
Sonchus arvensis              ------------------------------------------------------------
Launaea_arborescens_NC_060827. ------------------------------------------------------------
Reichardia picroides          ------------------------------------------------------------
Melanoseris decipiens         ------------------------------------------------------------
Cucumis sativus               ------------------------------------------------------------
Cichorium intybus             ------------------------------------------------------------
                                                                                          

Cichorium endivia             cgtgttatcaaaggatttcctgcgattatttctagtatggaatgagtcaatcatccactt
Taraxacum officinale          ------------------------------------------------------------
Crepidiastrum sonchifolium    ------------------------------------------------------------
Lapsanastrum humile           ------------------------------------------------------------
Youngia japonica              ------------------------------------------------------------
Stebbinsia umbrella           ------------------------------------------------------------
Soroseris hookeriana          ------------------------------------------------------------
Cicerbita alpina              ------------------------------------------------------------
Notoseris macilenta           ------------------------------------------------------------
Paraprenanthes melanantha     ------------------------------------------------------------
Lactuca sativa                ------------------------------------------------------------
Ixeris polycephala            ------------------------------------------------------------
Sonchus brassicifolius        ------------------------------------------------------------
Sonchus arvensis              ------------------------------------------------------------
Launaea_arborescens_NC_060827. ------------------------------------------------------------
Reichardia picroides          ------------------------------------------------------------
Melanoseris decipiens         ------------------------------------------------------------
Cucumis sativus               ------------------------------------------------------------
Cichorium intybus             ------------------------------------------------------------
                                                                                          

Cichorium endivia             tggtatcttattgaacaaaaatggtgatattgttcctccattgatcaagaatttagattt
Taraxacum officinale          ------------------------------------------------------------
Crepidiastrum sonchifolium    ------------------------------------------------------------
Lapsanastrum humile           ------------------------------------------------------------
Youngia japonica              ------------------------------------------------------------
Stebbinsia umbrella           ------------------------------------------------------------
Soroseris hookeriana          ------------------------------------------------------------
Cicerbita alpina              ------------------------------------------------------------
Notoseris macilenta           ------------------------------------------------------------
Paraprenanthes melanantha     ------------------------------------------------------------
Lactuca sativa                ------------------------------------------------------------
Ixeris polycephala            ------------------------------------------------------------
Sonchus brassicifolius        ------------------------------------------------------------
Sonchus arvensis              ------------------------------------------------------------
Launaea_arborescens_NC_060827. ------------------------------------------------------------
Reichardia picroides          ------------------------------------------------------------
Melanoseris decipiens         ------------------------------------------------------------
Cucumis sativus               ------------------------------------------------------------
Cichorium intybus             ------------------------------------------------------------
                                                                                          

Cichorium endivia             ttggcaagtctcatgatcatccaatgagaagggtttcaattttttcaaatgaacgatttg
Taraxacum officinale          ------------------------------------------------------------
Crepidiastrum sonchifolium    ------------------------------------------------------------
Lapsanastrum humile           ------------------------------------------------------------
Youngia japonica              ------------------------------------------------------------
Stebbinsia umbrella           ------------------------------------------------------------
Soroseris hookeriana          ------------------------------------------------------------
Cicerbita alpina              ------------------------------------------------------------
Notoseris macilenta           ------------------------------------------------------------
Paraprenanthes melanantha     ------------------------------------------------------------
Lactuca sativa                ------------------------------------------------------------
Ixeris polycephala            ------------------------------------------------------------
Sonchus brassicifolius        ------------------------------------------------------------
Sonchus arvensis              ------------------------------------------------------------
Launaea_arborescens_NC_060827. ------------------------------------------------------------
Reichardia picroides          ------------------------------------------------------------
Melanoseris decipiens         ------------------------------------------------------------
Cucumis sativus               ------------------------------------------------------------
Cichorium intybus             ------------------------------------------------------------
                                                                                          

Cichorium endivia             aagacctattgattctaaaaactgtggatcattcggacctttcaattcatagatgtagat
Taraxacum officinale          ------------------------------------------------------------
Crepidiastrum sonchifolium    ------------------------------------------------------------
Lapsanastrum humile           ------------------------------------------------------------
Youngia japonica              ------------------------------------------------------------
Stebbinsia umbrella           ------------------------------------------------------------
Soroseris hookeriana          ------------------------------------------------------------
Cicerbita alpina              ------------------------------------------------------------
Notoseris macilenta           ------------------------------------------------------------
Paraprenanthes melanantha     ------------------------------------------------------------
Lactuca sativa                ------------------------------------------------------------
Ixeris polycephala            ------------------------------------------------------------
Sonchus brassicifolius        ------------------------------------------------------------
Sonchus arvensis              ------------------------------------------------------------
Launaea_arborescens_NC_060827. ------------------------------------------------------------
Reichardia picroides          ------------------------------------------------------------
Melanoseris decipiens         ------------------------------------------------------------
Cucumis sativus               ------------------------------------------------------------
Cichorium intybus             ------------------------------------------------------------
                                                                                          

Cichorium endivia             ctcggacctatgaatggggatattcccgaaactgacaaacaaaaaaggaagtgagttaga
Taraxacum officinale          ------------------------------------------------------------
Crepidiastrum sonchifolium    ------------------------------------------------------------
Lapsanastrum humile           ------------------------------------------------------------
Youngia japonica              ------------------------------------------------------------
Stebbinsia umbrella           ------------------------------------------------------------
Soroseris hookeriana          ------------------------------------------------------------
Cicerbita alpina              ------------------------------------------------------------
Notoseris macilenta           ------------------------------------------------------------
Paraprenanthes melanantha     ------------------------------------------------------------
Lactuca sativa                ------------------------------------------------------------
Ixeris polycephala            ------------------------------------------------------------
Sonchus brassicifolius        ------------------------------------------------------------
Sonchus arvensis              ------------------------------------------------------------
Launaea_arborescens_NC_060827. ------------------------------------------------------------
Reichardia picroides          ------------------------------------------------------------
Melanoseris decipiens         ------------------------------------------------------------
Cucumis sativus               ------------------------------------------------------------
Cichorium intybus             ------------------------------------------------------------
                                                                                          

Cichorium endivia             caaaaaaagaagcaacttggacaaaaagaaacgaagtggcttagacaaatcttttttgtc
Taraxacum officinale          ------------------------------------------------------------
Crepidiastrum sonchifolium    ------------------------------------------------------------
Lapsanastrum humile           ------------------------------------------------------------
Youngia japonica              ------------------------------------------------------------
Stebbinsia umbrella           ------------------------------------------------------------
Soroseris hookeriana          ------------------------------------------------------------
Cicerbita alpina              ------------------------------------------------------------
Notoseris macilenta           ------------------------------------------------------------
Paraprenanthes melanantha     ------------------------------------------------------------
Lactuca sativa                ------------------------------------------------------------
Ixeris polycephala            ------------------------------------------------------------
Sonchus brassicifolius        ------------------------------------------------------------
Sonchus arvensis              ------------------------------------------------------------
Launaea_arborescens_NC_060827. ------------------------------------------------------------
Reichardia picroides          ------------------------------------------------------------
Melanoseris decipiens         ------------------------------------------------------------
Cucumis sativus               ------------------------------------------------------------
Cichorium intybus             ------------------------------------------------------------
                                                                                          

Cichorium endivia             gataaccccagaccaatcaatcgaatattgattaatacgtaatcgatcgaacactacttg
Taraxacum officinale          ------------------------------------------------------------
Crepidiastrum sonchifolium    ------------------------------------------------------------
Lapsanastrum humile           ------------------------------------------------------------
Youngia japonica              ------------------------------------------------------------
Stebbinsia umbrella           ------------------------------------------------------------
Soroseris hookeriana          ------------------------------------------------------------
Cicerbita alpina              ------------------------------------------------------------
Notoseris macilenta           ------------------------------------------------------------
Paraprenanthes melanantha     ------------------------------------------------------------
Lactuca sativa                ------------------------------------------------------------
Ixeris polycephala            ------------------------------------------------------------
Sonchus brassicifolius        ------------------------------------------------------------
Sonchus arvensis              ------------------------------------------------------------
Launaea_arborescens_NC_060827. ------------------------------------------------------------
Reichardia picroides          ------------------------------------------------------------
Melanoseris decipiens         ------------------------------------------------------------
Cucumis sativus               ------------------------------------------------------------
Cichorium intybus             ------------------------------------------------------------
                                                                                          

Cichorium endivia             aaaacggctcttctgctcagaaacgaaatgttccaaatgttcctggaaattcttgctccc
Taraxacum officinale          ------------------------------------------------------------
Crepidiastrum sonchifolium    ------------------------------------------------------------
Lapsanastrum humile           ------------------------------------------------------------
Youngia japonica              ------------------------------------------------------------
Stebbinsia umbrella           ------------------------------------------------------------
Soroseris hookeriana          ------------------------------------------------------------
Cicerbita alpina              ------------------------------------------------------------
Notoseris macilenta           ------------------------------------------------------------
Paraprenanthes melanantha     ------------------------------------------------------------
Lactuca sativa                ------------------------------------------------------------
Ixeris polycephala            ------------------------------------------------------------
Sonchus brassicifolius        ------------------------------------------------------------
Sonchus arvensis              ------------------------------------------------------------
Launaea_arborescens_NC_060827. ------------------------------------------------------------
Reichardia picroides          ------------------------------------------------------------
Melanoseris decipiens         ------------------------------------------------------------
Cucumis sativus               ------------------------------------------------------------
Cichorium intybus             ------------------------------------------------------------
                                                                                          

Cichorium endivia             agtggaccatttgtatctatatgcatcaggatcccgattcatggatctctcggttcgaga
Taraxacum officinale          ------------------------------------------------------------
Crepidiastrum sonchifolium    ------------------------------------------------------------
Lapsanastrum humile           ------------------------------------------------------------
Youngia japonica              ------------------------------------------------------------
Stebbinsia umbrella           ------------------------------------------------------------
Soroseris hookeriana          ------------------------------------------------------------
Cicerbita alpina              ------------------------------------------------------------
Notoseris macilenta           ------------------------------------------------------------
Paraprenanthes melanantha     ------------------------------------------------------------
Lactuca sativa                ------------------------------------------------------------
Ixeris polycephala            ------------------------------------------------------------
Sonchus brassicifolius        ------------------------------------------------------------
Sonchus arvensis              ------------------------------------------------------------
Launaea_arborescens_NC_060827. ------------------------------------------------------------
Reichardia picroides          ------------------------------------------------------------
Melanoseris decipiens         ------------------------------------------------------------
Cucumis sativus               ------------------------------------------------------------
Cichorium intybus             ------------------------------------------------------------
                                                                                          

Cichorium endivia             aaaaaaaataagaggatcaaaccatctcttctgactctttttcaaattcgataaatgttg
Taraxacum officinale          ------------------------------------------------------------
Crepidiastrum sonchifolium    ------------------------------------------------------------
Lapsanastrum humile           ------------------------------------------------------------
Youngia japonica              ------------------------------------------------------------
Stebbinsia umbrella           ------------------------------------------------------------
Soroseris hookeriana          ------------------------------------------------------------
Cicerbita alpina              ------------------------------------------------------------
Notoseris macilenta           ------------------------------------------------------------
Paraprenanthes melanantha     ------------------------------------------------------------
Lactuca sativa                ------------------------------------------------------------
Ixeris polycephala            ------------------------------------------------------------
Sonchus brassicifolius        ------------------------------------------------------------
Sonchus arvensis              ------------------------------------------------------------
Launaea_arborescens_NC_060827. ------------------------------------------------------------
Reichardia picroides          ------------------------------------------------------------
Melanoseris decipiens         ------------------------------------------------------------
Cucumis sativus               ------------------------------------------------------------
Cichorium intybus             ------------------------------------------------------------
                                                                                          

Cichorium endivia             gttgatcatatatttcattagagttctatgattcagagtatcctttcctatttgatccct
Taraxacum officinale          ------------------------------------------------------------
Crepidiastrum sonchifolium    ------------------------------------------------------------
Lapsanastrum humile           ------------------------------------------------------------
Youngia japonica              ------------------------------------------------------------
Stebbinsia umbrella           ------------------------------------------------------------
Soroseris hookeriana          ------------------------------------------------------------
Cicerbita alpina              ------------------------------------------------------------
Notoseris macilenta           ------------------------------------------------------------
Paraprenanthes melanantha     ------------------------------------------------------------
Lactuca sativa                ------------------------------------------------------------
Ixeris polycephala            ------------------------------------------------------------
Sonchus brassicifolius        ------------------------------------------------------------
Sonchus arvensis              ------------------------------------------------------------
Launaea_arborescens_NC_060827. ------------------------------------------------------------
Reichardia picroides          ------------------------------------------------------------
Melanoseris decipiens         ------------------------------------------------------------
Cucumis sativus               ------------------------------------------------------------
Cichorium intybus             ------------------------------------------------------------
                                                                                          

Cichorium endivia             ttgaattccatattcgaagttgcgatcggatctattcattaaaaagaatcgattcaatac
Taraxacum officinale          ------------------------------------------------------------
Crepidiastrum sonchifolium    ------------------------------------------------------------
Lapsanastrum humile           ------------------------------------------------------------
Youngia japonica              ------------------------------------------------------------
Stebbinsia umbrella           ------------------------------------------------------------
Soroseris hookeriana          ------------------------------------------------------------
Cicerbita alpina              ------------------------------------------------------------
Notoseris macilenta           ------------------------------------------------------------
Paraprenanthes melanantha     ------------------------------------------------------------
Lactuca sativa                ------------------------------------------------------------
Ixeris polycephala            ------------------------------------------------------------
Sonchus brassicifolius        ------------------------------------------------------------
Sonchus arvensis              ------------------------------------------------------------
Launaea_arborescens_NC_060827. ------------------------------------------------------------
Reichardia picroides          ------------------------------------------------------------
Melanoseris decipiens         ------------------------------------------------------------
Cucumis sativus               ------------------------------------------------------------
Cichorium intybus             ------------------------------------------------------------
                                                                                          

Cichorium endivia             atttcttatgtacctatgggtgctatgttggatttgaatcagatttcggatcaatctata
Taraxacum officinale          ------------------------------------------------------------
Crepidiastrum sonchifolium    ------------------------------------------------------------
Lapsanastrum humile           ------------------------------------------------------------
Youngia japonica              ------------------------------------------------------------
Stebbinsia umbrella           ------------------------------------------------------------
Soroseris hookeriana          ------------------------------------------------------------
Cicerbita alpina              ------------------------------------------------------------
Notoseris macilenta           ------------------------------------------------------------
Paraprenanthes melanantha     ------------------------------------------------------------
[truncated: 8,044,841 more chars]
