# Supplementary material for: The Chloroplast Genome of Endive (Cichorium endivia L.): Cultivar Structural Variants and Transcriptome Responses to Stress Due to Rain Extreme Events
Source: Genes (Basel). 2023 Sep 21;14(9):1829. doi: 10.3390/genes14091829 (PMC10531310; doi:10.3390/genes14091829)
Supplement: Supplementary file 1 [file genes-14-01829-s001.zip › Table S2.xlsx]

## Sheet: variants
Table S2. Variant analysis from RNA-Seq data (RNA editing sites are shaded in grey).
				Variants								Annotations
POS	TYPE	REF	ALT	Confiance	Flester	E02S	Domari	Myrna	Imari	A32861	Notes	FEATUREID	BIOTYPE	EFFECT	IMPACT	HGVS_C	HGVS_P
3739	SNP	C	T	1/1	1/1	1/1	1/1	1/1	1/1	1/1	Same Genotype	ycf15_IRA-rps7_IRA		intergenic_region	MODIFIER	n.3739C>T
5384	SNP	C	T	1/1	1/1	1/1	1/1	1/1	1/1	1/1	Same Genotype	ndhB_IRA.t01	protein_coding	missense_variant	MODERATE	c.149C>T	p.Ser50Leu
5702	SNP	C	T	1/1	1/1	1/1	1/1	1/1	1/1	1/1	Same Genotype	ndhB_IRA.t01	protein_coding	missense_variant	MODERATE	c.467C>T	p.Pro156Leu
5972	SNP	C	T	1/1	1/1	1/1	1/1	1/1	1/1	1/1	Same Genotype	ndhB_IRA.t01	protein_coding	missense_variant	MODERATE	c.737C>T	p.Pro246Leu
5981	SNP	C	T	1/1	1/1	1/1	1/1	1/1	1/1	1/1	Same Genotype	ndhB_IRA.t01	protein_coding	missense_variant	MODERATE	c.746C>T	p.Ser249Phe
6734	SNP	C	T	1/1	1/1	1/1	1/1	1/1	1/1	1/1	Same Genotype	ndhB_IRA.t01	protein_coding	missense_variant	MODERATE	c.830C>T	p.Ser277Leu
6740	SNP	C	T	1/1	1/1	1/1	1/1	1/1	1/1	1/1	Same Genotype	ndhB_IRA.t01	protein_coding	missense_variant	MODERATE	c.836C>T	p.Ser279Leu
7079	INDEL	C	CT	1/1	1/1	./.	1/1	1/1	./.	1/1	No calls	ndhB_IRA.t01	protein_coding	frameshift_variant	HIGH	c.1181dupT	p.Leu394fs
7142	INDEL	G	GT	1/1	1/1	1/1	1/1	1/1	1/1	1/1	Same Genotype	ndhB_IRA.t01	protein_coding	frameshift_variant	HIGH	c.1244dupT	p.Gly416fs
7385	SNP	C	T	1/1	1/1	1/1	1/1	1/1	1/1	1/1	Same Genotype	ndhB_IRA.t01	protein_coding	missense_variant	MODERATE	c.1481C>T	p.Pro494Leu
7429	INDEL	C	CT	1/1	1/1	1/1	1/1	./.	1/1	1/1	No calls	ndhB_IRA.t01	protein_coding	frameshift_variant&stop_lost&splice_region_variant	HIGH	c.1531dupT	p.Ter511fs
8418	SNP	T	C	1/1	1/1	1/1	1/1	1/1	1/1	1/1	Same Genotype	trnL-CAA_IRA-ycf2_IRA		intergenic_region	MODIFIER	n.8418T>C
8433	INDEL	CG	C	1/1	1/1	1/1	1/1	1/1	1/1	1/1	Same Genotype	trnL-CAA_IRA-ycf2_IRA		intergenic_region	MODIFIER	n.8434delG
9038	SNP	T	C	1/1	1/1	1/1	1/1	1/1	1/1	1/1	Same Genotype	ycf2_IRA.t01	protein_coding	missense_variant	MODERATE	c.6320A>G	p.Glu2107Gly
9077	SNP	G	A	1/1	1/1	./.	1/1	1/1	1/1	1/1	No calls	ycf2_IRA.t01	protein_coding	missense_variant	MODERATE	c.6281C>T	p.Pro2094Leu
12333	SNP	A	G	1/1	1/1	1/1	1/1	1/1	1/1	1/1	Same Genotype	ycf2_IRA.t01	protein_coding	missense_variant	MODERATE	c.3025T>C	p.Phe1009Leu
15778	SNP	C	T	1/1	1/1	1/1	1/1	1/1	1/1	1/1	Same Genotype	rpl23_IRA.t01	protein_coding	missense_variant	MODERATE	c.71C>T	p.Ser24Phe
17725	SNP	C	T	0/1	0/1	0/1	0/1	0/1	0/1	0/1	Same Genotype	trnH-GUG-psbA		intergenic_region	MODIFIER	n.17725C>T
20481	SNP	G	A	1/1	1/1	1/1	1/1	1/1	./.	1/1	No calls	matK.t01	protein_coding	missense_variant	MODERATE	c.716C>T	p.Ser239Phe
20481	SNP	G	A	1/1	1/1	1/1	1/1	1/1	./.	1/1	No calls	trnK-UUU.r01	pseudogene	intron_variant	MODIFIER	n.38-1084C>T
20551	SNP	G	A	0/1	0/0	0/0	0/0	./.	0/1	0/1	No calls	matK.t01	protein_coding	missense_variant	MODERATE	c.646C>T	p.His216Tyr
20551	SNP	G	A	0/1	0/0	0/0	0/0	./.	0/1	0/1	No calls	trnK-UUU.r01	pseudogene	intron_variant	MODIFIER	n.38-1154C>T
21042	SNP	G	A	1/1	0/1	./.	0/1	./.	./.	0/1	No calls	matK.t01	protein_coding	missense_variant	MODERATE	c.155C>T	p.Ser52Phe
21042	SNP	G	A	1/1	0/1	./.	0/1	./.	./.	0/1	No calls	trnK-UUU.r01	pseudogene	intron_variant	MODIFIER	n.37+879C>T
22031	SNP	T	A	0/0	0/0	0/0	0/1	0/0	0/0	0/1		trnK-UUU-rps16		intergenic_region	MODIFIER	n.22031T>A
22050	SNP	T	A	./.	0/1	./.	0/0	./.	0/1	0/0	No calls	trnK-UUU-rps16		intergenic_region	MODIFIER	n.22050T>A
22826	SNP	C	A	0/0	0/0	0/0	0/0	0/1	0/1	0/1		rps16.t01	protein_coding	missense_variant	MODERATE	c.201G>T	p.Gln67His
23157	INDEL	A	AT	./.	1/1	1/1	./.	1/1	1/1	1/1	No calls	rps16.t01	protein_coding	intron_variant	MODIFIER	c.41-172dupA
23385	SNP	G	A	0/1	0/1	1/1	0/1	0/1	1/1	0/1		rps16.t01	protein_coding	intron_variant	MODIFIER	c.41-399C>T
23427	SNP	G	A	0/1	0/1	0/1	0/1	0/1	0/1	0/1	Same Genotype	rps16.t01	protein_coding	intron_variant	MODIFIER	c.40+411C>T
23449	SNP	G	A	0/1	0/1	0/1	0/1	0/1	0/1	0/1	Same Genotype	rps16.t01	protein_coding	intron_variant	MODIFIER	c.40+389C>T
23466	SNP	G	T	0/1	1/1	0/0	0/0	0/1	0/0	0/0		rps16.t01	protein_coding	intron_variant	MODIFIER	c.40+372C>A
24348	SNP	G	A	0/1	0/0	0/1	0/0	./.	0/1	0/1	No calls	rps16-trnQ-UUG		intergenic_region	MODIFIER	n.24348G>A
24760	INDEL	C	CA	0/1	0/1	0/1	0/1	0/1	0/1	0/1	Same Genotype	rps16-trnQ-UUG		intergenic_region	MODIFIER	n.24760_24761insA
27690	SNP	C	T	0/1	0/0	./.	0/0	0/1	./.	0/1	No calls	trnC-GCA-petN		intergenic_region	MODIFIER	n.27690C>T
28070	INDEL	A	AT	0/1	0/1	./.	0/0	./.	./.	0/0	No calls	petN-psbM		intergenic_region	MODIFIER	n.28070_28071insT
28415	INDEL	C	CA	1/1	1/1	./.	./.	1/1	1/1	1/1	No calls	petN-psbM		intergenic_region	MODIFIER	n.28415_28416insA
29807	SNP	A	C	0/0	0/1	0/0	0/0	./.	0/0	0/1	No calls	trnY-GUA-rpoB		intergenic_region	MODIFIER	n.29807A>C
32452	SNP	C	T	1/1	0/0	0/1	0/0	0/1	./.	./.	No calls	rpoB.t01	protein_coding	missense_variant	MODERATE	c.1892C>T	p.Ala631Val
32515	SNP	T	C	0/1	0/1	0/1	0/0	0/0	./.	0/0	No calls	rpoB.t01	protein_coding	missense_variant	MODERATE	c.1955T>C	p.Met652Thr
32518	SNP	C	A	./.	0/1	0/1	0/0	0/0	./.	0/0	No calls	rpoB.t01	protein_coding	missense_variant	MODERATE	c.1958C>A	p.Pro653Gln
33250	SNP	C	G	0/0	1/1	0/1	0/1	0/0	./.	0/1	No calls	rpoB.t01	protein_coding	missense_variant	MODERATE	c.2690C>G	p.Ala897Gly
33256	SNP	A	G	0/0	1/1	0/1	0/1	0/0	./.	0/1	No calls	rpoB.t01	protein_coding	missense_variant	MODERATE	c.2696A>G	p.Lys899Arg
33279	SNP	T	G	0/0	0/1	1/1	0/1	0/0	./.	0/1	No calls	rpoB.t01	protein_coding	missense_variant	MODERATE	c.2719T>G	p.Phe907Val
33313	SNP	T	A	0/1	1/1	./.	0/1	./.	./.	0/1	No calls	rpoB.t01	protein_coding	missense_variant	MODERATE	c.2753T>A	p.Phe918Tyr
33324	INDEL	A	AT	0/1	0/1	./.	0/1	./.	./.	0/0	No calls	rpoB.t01	protein_coding	frameshift_variant	HIGH	c.2764_2765insT	p.Thr922fs
33354	SNP	A	C	0/1	0/1	./.	0/1	./.	./.	0/0	No calls	rpoB.t01	protein_coding	missense_variant	MODERATE	c.2794A>C	p.Ile932Leu
33355	SNP	T	C	0/1	0/1	./.	0/1	./.	./.	0/0	No calls	rpoB.t01	protein_coding	missense_variant	MODERATE	c.2795T>C	p.Ile932Thr
33356	SNP	A	T	0/1	0/1	./.	0/1	./.	./.	0/0	No calls	rpoB.t01	protein_coding	synonymous_variant	LOW	c.2796A>T	p.Ile932Ile
33381	SNP	A	G	0/0	0/0	0/1	0/1	0/0	./.	0/1	No calls	rpoB.t01	protein_coding	missense_variant	MODERATE	c.2821A>G	p.Ile941Val
33383	SNP	T	C	0/0	0/0	0/1	0/1	0/0	./.	0/1	No calls	rpoB.t01	protein_coding	synonymous_variant	LOW	c.2823T>C	p.Ile941Ile
33417	SNP	A	G	0/1	1/1	0/1	0/1	./.	./.	1/1	No calls	rpoB.t01	protein_coding	missense_variant	MODERATE	c.2857A>G	p.Ser953Gly
33424	SNP	G	A	0/1	1/1	0/1	1/1	./.	./.	./.	No calls	rpoB.t01	protein_coding	missense_variant	MODERATE	c.2864G>A	p.Arg955His
36287	SNP	A	G	0/1	0/1	0/1	0/0	0/1	./.	0/1	No calls	rpoC1.t01	protein_coding	missense_variant	MODERATE	c.1780A>G	p.Asn594Asp
36299	SNP	T	G	1/1	0/1	0/1	1/1	0/1	1/1	1/1		rpoC1.t01	protein_coding	stop_lost	HIGH	c.1792T>G	p.Ter598Gluext*?
36301	SNP	G	C	1/1	0/1	0/1	1/1	1/1	1/1	0/1		rpoC1.t01	protein_coding	stop_lost	HIGH	c.1794G>C	p.Ter598Tyrext*?
36334	SNP	G	T	0/1	0/1	0/1	0/0	0/1	0/0	0/1		rpoC1.t01	protein_coding	synonymous_variant	LOW	c.1827G>T	p.Thr609Thr
40404	SNP	C	T	1/1	1/1	1/1	1/1	./.	1/1	1/1	No calls	rpoC2.t01	protein_coding	missense_variant	MODERATE	c.3728C>T	p.Ser1243Leu
40668	SNP	C	T	0/1	0/1	0/0	0/1	0/1	0/1	0/1		rpoC2.t01	protein_coding	missense_variant	MODERATE	c.3992C>T	p.Ser1331Leu
40819	INDEL	A	AT	./.	./.	0/0	./.	./.	0/0	0/1	No calls	rpoC2.t01	protein_coding	frameshift_variant&stop_lost&splice_region_variant	HIGH	c.4150dupT	p.Ter1384fs
40823	SNP	T	A	0/1	0/0	0/1	0/1	0/0	0/1	0/0		rpoC2.t01	protein_coding	missense_variant	MODERATE	c.4147T>A	p.Phe1383Ile
40919	INDEL	TC	T	0/1	0/1	0/1	1/1	1/1	./.	0/1	No calls	rpoC2-rps2		intergenic_region	MODIFIER	n.40920delC
40957	SNP	C	T	0/1	0/0	0/0	0/1	0/1	./.	0/1	No calls	rpoC2-rps2		intergenic_region	MODIFIER	n.40957C>T
42762	INDEL	C	CT	0/1	0/1	0/0	0/1	0/0	./.	0/1	No calls	atpI-atpH		intergenic_region	MODIFIER	n.42762_42763insT
42797	INDEL	T	TA	1/1	./.	1/1	./.	./.	./.	1/1	No calls	atpI-atpH		intergenic_region	MODIFIER	n.42797_42798insA
43719	INDEL	T	TAA	0/0	0/1	0/0	0/0	0/1	0/0	0/0		atpI-atpH		intergenic_region	MODIFIER	n.43719_43720insAA
44326	INDEL	C	CT	1/1	1/1	1/1	1/1	1/1	./.	1/1	No calls	atpH-atpF		intergenic_region	MODIFIER	n.44326_44327insT
44351	SNP	G	A	0/0	0/1	0/0	0/0	0/0	0/1	0/0		atpH-atpF		intergenic_region	MODIFIER	n.44351G>A
45014	INDEL	C	CT	./.	./.	1/1	1/1	./.	./.	1/1	No calls	atpF.t01	protein_coding	intron_variant	MODIFIER	c.145-336dupT
45781	SNP	A	G	0/0	0/1	0/1	0/0	0/0	0/0	0/0		atpF-atpA		intergenic_region	MODIFIER	n.45781A>G
45805	INDEL	C	CA	./.	1/1	./.	1/1	1/1	./.	./.	No calls	atpF-atpA		intergenic_region	MODIFIER	n.45805_45806insA
46594	SNP	A	G	0/0	0/0	0/0	0/0	0/1	0/1	0/1		atpA.t01	protein_coding	missense_variant	MODERATE	c.767A>G	p.His256Arg
46600	SNP	C	T	1/1	1/1	1/1	1/1	1/1	1/1	1/1	Same Genotype	atpA.t01	protein_coding	missense_variant	MODERATE	c.773C>T	p.Ser258Leu
46618	SNP	C	T	1/1	1/1	1/1	1/1	1/1	1/1	1/1	Same Genotype	atpA.t01	protein_coding	missense_variant	MODERATE	c.791C>T	p.Pro264Leu
47786	SNP	A	C	0/0	0/1	0/1	0/0	0/0	0/0	0/0		trnG-UCC.r01	pseudogene	non_coding_transcript_exon_variant	MODIFIER	n.37T>G
47875	SNP	C	T	0/0	0/0	0/1	0/1	0/0	0/0	0/0		trnG-UCC.r01	pseudogene	intron_variant	MODIFIER	n.24-76G>A
47883	SNP	T	C	0/0	0/0	0/1	0/1	0/0	0/0	0/0		trnG-UCC.r01	pseudogene	intron_variant	MODIFIER	n.24-84A>G
48068	SNP	A	G	0/1	0/1	0/1	0/0	0/0	0/0	0/0		trnG-UCC.r01	pseudogene	intron_variant	MODIFIER	n.24-269T>C
48383	SNP	G	C	0/1	./.	0/1	0/1	0/1	0/1	0/1	No calls	trnG-UCC.r01	pseudogene	intron_variant	MODIFIER	n.23+120C>G
48392	SNP	A	G	0/1	1/1	0/1	0/1	1/1	0/1	0/1		trnG-UCC.r01	pseudogene	intron_variant	MODIFIER	n.23+111T>C
48437	INDEL	GATCGGAATATGA	G	0/0	0/1	0/0	0/1	0/1	0/0	0/0		trnG-UCC.r01	pseudogene	intron_variant	MODIFIER	n.23+54_23+65delTCATATTCCGAT
49894	INDEL	G	GA	0/1	0/1	0/1	0/1	0/1	0/1	0/1	Same Genotype	trnT-GGU-psbD		intergenic_region	MODIFIER	n.49894_49895insA
50540	INDEL	C	CT	1/1	./.	1/1	1/1	1/1	./.	1/1	No calls	psbD.t01	protein_coding	frameshift_variant	HIGH	c.558dupT	p.Gln187fs
51406	SNP	C	A	0/0	0/0	0/1	0/0	0/0	0/0	0/0		psbC.t01	protein_coding	missense_variant	MODERATE	c.409C>A	p.Pro137Thr
51455	SNP	A	G	0/1	0/1	0/0	0/0	0/1	0/1	0/0		psbC.t01	protein_coding	missense_variant	MODERATE	c.458A>G	p.Asp153Gly
52486	INDEL	T	TA	1/1	1/1	1/1	./.	1/1	./.	1/1	No calls	psbC-trnS-GGA		intergenic_region	MODIFIER	n.52486_52487insA
52653	INDEL	C	CA	0/1	0/1	0/1	0/0	0/0	0/0	0/1		psbC-trnS-GGA		intergenic_region	MODIFIER	n.52653_52654insA
52886	INDEL	T	TA	./.	1/1	./.	./.	./.	./.	0/1	No calls	trnS-GGA-psbZ		intergenic_region	MODIFIER	n.52886_52887insA
53128	SNP	C	T	0/1	0/1	0/1	0/1	0/1	1/1	0/1		psbZ.t01	protein_coding	missense_variant	MODERATE	c.50C>T	p.Ser17Leu
54010	SNP	G	C	0/0	0/1	0/0	0/0	./.	./.	0/0	No calls	trnfM-CAU-rps14		intergenic_region	MODIFIER	n.54010G>C
54011	SNP	A	C	0/1	0/0	0/1	0/0	0/1	./.	0/0	No calls	trnfM-CAU-rps14		intergenic_region	MODIFIER	n.54011A>C
54218	SNP	G	A	1/1	1/1	1/1	1/1	1/1	1/1	1/1	Same Genotype	rps14.t01	protein_coding	missense_variant	MODERATE	c.149C>T	p.Pro50Leu
54279	INDEL	C	CT	./.	./.	1/1	1/1	./.	./.	0/1	No calls	rps14.t01	protein_coding	frameshift_variant	HIGH	c.87dupA	p.Glu30fs
54960	INDEL	C	CA	1/1	1/1	./.	1/1	./.	1/1	1/1	No calls	psaB.t01	protein_coding	frameshift_variant	HIGH	c.1744dupT	p.Trp582fs
55447	SNP	A	G	0/0	0/0	0/0	0/0	0/0	0/1	0/0		psaB.t01	protein_coding	missense_variant	MODERATE	c.1258T>C	p.Ser420Pro
56970	INDEL	G	GA	./.	1/1	1/1	0/1	1/1	./.	0/1	No calls	psaA.t01	protein_coding	frameshift_variant	HIGH	c.2012dupT	p.Leu672fs
61937	SNP	G	T	0/1	0/1	0/1	0/0	0/1	0/0	0/0		pafI-nbis-gene-2		intergenic_region	MODIFIER	n.61937G>T
66060	SNP	A	T	0/1	0/0	./.	0/1	0/1	0/1	0/1	No calls	trnF-GAA-ndhJ		intergenic_region	MODIFIER	n.66060A>T
66180	SNP	T	C	0/1	0/1	0/1	0/0	0/1	0/1	0/1		ndhJ.t01	protein_coding	synonymous_variant	LOW	c.426A>G	p.Leu142Leu
66603	SNP	C	T	0/1	0/1	0/1	0/1	0/1	0/1	0/1	Same Genotype	ndhJ.t01	protein_coding	initiator_codon_variant	LOW	c.3G>A	p.Met1?
66606	INDEL	C	CT	0/0	0/0	0/0	0/0	0/1	0/1	0/0		ndhJ-ndhK		intergenic_region	MODIFIER	n.66606_66607insT
66623	SNP	C	T	0/1	0/1	0/1	0/1	0/1	0/1	0/1	Same Genotype	ndhJ-ndhK		intergenic_region	MODIFIER	n.66623C>T
66624	INDEL	A	AT	1/1	1/1	./.	./.	1/1	./.	0/1	No calls	ndhJ-ndhK		intergenic_region	MODIFIER	n.66624_66625insT
69913	SNP	A	T	0/1	0/0	0/1	./.	0/0	0/0	0/0	No calls	trnM-CAU-atpE		intergenic_region	MODIFIER	n.69913A>T
70383	SNP	A	G	0/0	0/1	0/1	0/1	0/1	0/1	0/1		atpE.t01	protein_coding	synonymous_variant	LOW	c.100T>C	p.Leu34Leu
74203	SNP	G	A	0/1	0/0	0/0	0/0	0/1	0/0	0/0		rbcL-accD		intergenic_region	MODIFIER	n.74203G>A
74205	SNP	C	G	0/1	0/0	0/0	0/1	0/0	0/0	0/0		rbcL-accD		intergenic_region	MODIFIER	n.74205C>G
74909	INDEL	TAC	T	1/1	0/1	0/1	0/0	1/1	1/1	1/1		accD.t01	protein_coding	frameshift_variant	HIGH	c.208_209delAC	p.Thr70fs
75523	SNP	A	C	0/0	0/1	./.	./.	1/1	./.	1/1	No calls	accD.t01	protein_coding	missense_variant	MODERATE	c.821A>C	p.Glu274Ala
75553	SNP	C	T	0/1	0/1	./.	1/1	1/1	./.	0/1	No calls	accD.t01	protein_coding	missense_variant	MODERATE	c.851C>T	p.Ser284Phe
75600	SNP	G	T	0/1	0/1	0/0	0/1	./.	0/0	0/0	No calls	accD.t01	protein_coding	missense_variant	MODERATE	c.898G>T	p.Gly300Trp
75606	SNP	C	G	0/1	0/1	0/0	0/1	./.	0/0	0/0	No calls	accD.t01	protein_coding	missense_variant	MODERATE	c.904C>G	p.Leu302Val
75627	SNP	A	T	0/1	0/1	0/0	./.	./.	0/0	0/1	No calls	accD.t01	protein_coding	missense_variant	MODERATE	c.925A>T	p.Ile309Phe
75630	SNP	G	C	0/1	0/1	0/0	./.	./.	0/0	0/1	No calls	accD.t01	protein_coding	missense_variant	MODERATE	c.928G>C	p.Gly310Arg
76950	SNP	C	T	1/1	0/1	./.	1/1	./.	1/1	1/1	No calls	psaI.t01	protein_coding	missense_variant	MODERATE	c.85C>T	p.His29Tyr
76999	SNP	C	T	0/1	1/1	./.	0/1	1/1	./.	0/1	No calls	psaI-pafII		intergenic_region	MODIFIER	n.76999C>T
77013	SNP	C	T	0/1	0/1	./.	0/0	0/1	./.	0/1	No calls	psaI-pafII		intergenic_region	MODIFIER	n.77013C>T
77360	INDEL	C	CA	./.	1/1	1/1	./.	./.	./.	./.	No calls	psaI-pafII		intergenic_region	MODIFIER	n.77360_77361insA
77464	INDEL	C	CT	1/1	1/1	./.	./.	./.	./.	1/1	No calls	pafII.t01	protein_coding	frameshift_variant	HIGH	c.89dupT	p.Leu30fs
78749	INDEL	G	GA	1/1	1/1	1/1	1/1	1/1	1/1	./.	No calls	cemA.t01	protein_coding	frameshift_variant	HIGH	c.11dupA	p.Lys5fs
78984	SNP	A	G	0/0	0/0	0/1	0/0	0/0	0/0	0/0		cemA.t01	protein_coding	missense_variant	MODERATE	c.239A>G	p.His80Arg
81777	SNP	G	A	1/1	1/1	1/1	1/1	1/1	1/1	1/1	Same Genotype	psbJ-psbF		intergenic_region	MODIFIER	n.81777G>A
81844	SNP	G	A	1/1	1/1	1/1	0/1	1/1	1/1	1/1		psbF.t01	protein_coding	missense_variant	MODERATE	c.77C>T	p.Ser26Phe
82115	SNP	G	C	0/0	0/0	0/1	0/0	0/0	0/0	0/0		psbE.t01	protein_coding	missense_variant	MODERATE	c.67C>G	p.His23Asp
82130	SNP	G	A	0/0	0/0	0/1	0/0	0/0	0/0	0/0		psbE.t01	protein_coding	missense_variant	MODERATE	c.52C>T	p.Arg18Cys
82260	INDEL	G	GA	1/1	1/1	1/1	1/1	1/1	1/1	1/1	Same Genotype	psbE-petL		intergenic_region	MODIFIER	n.82260_82261insA
82529	SNP	G	A	1/1	1/1	./.	0/1	1/1	1/1	0/1	No calls	psbE-petL		intergenic_region	MODIFIER	n.82529G>A
83123	SNP	G	A	0/0	0/1	./.	0/0	0/0	0/1	0/1	No calls	psbE-petL		intergenic_region	MODIFIER	n.83123G>A
85963	INDEL	A	AT	./.	1/1	./.	1/1	./.	1/1	1/1	No calls	rps18-rpl20		intergenic_region	MODIFIER	n.85963_85964insT
88603	INDEL	T	TA	./.	./.	./.	1/1	./.	./.	./.	No calls	clpP.t01	protein_coding	frameshift_variant	HIGH	c.101dupT	p.Leu34fs
88762	INDEL	T	TA	1/1	1/1	1/1	1/1	1/1	./.	./.	No calls	clpP.t01	protein_coding	intron_variant	MODIFIER	c.71-129dupT
89439	SNP	C	G	0/0	0/0	0/0	0/0	0/0	./.	0/1	No calls	clpP.t01	protein_coding	splice_donor_variant&intron_variant	HIGH	c.70+1G>C
91516	INDEL	A	AT	1/1	1/1	./.	1/1	1/1	1/1	1/1	No calls	psbB-psbT		intergenic_region	MODIFIER	n.91516_91517insT
91561	INDEL	A	AT	1/1	1/1	./.	1/1	1/1	./.	1/1	No calls	psbB-psbT		intergenic_region	MODIFIER	n.91561_91562insT
92058	SNP	C	T	0/1	0/1	0/1	0/1	0/0	0/1	0/1		pbf1-psbH		intergenic_region	MODIFIER	n.92058C>T
93031	INDEL	A	AT	0/0	0/1	0/0	0/0	0/0	0/1	0/0		petB.t01	protein_coding	intron_variant	MODIFIER	c.5-162dupT
93192	SNP	A	G	0/1	0/1	0/1	0/0	0/1	0/0	0/0		petB.t01	protein_coding	splice_region_variant&intron_variant	LOW	c.5-7A>G
93798	SNP	C	T	1/1	1/1	1/1	1/1	1/1	1/1	1/1	Same Genotype	petB.t01	protein_coding	stop_gained	HIGH	c.604C>T	p.Gln202*
94734	INDEL	C	CA	1/1	./.	./.	./.	1/1	./.	1/1	No calls	petD.t01	protein_coding	frameshift_variant	HIGH	c.33dupA	p.Pro12fs
95058	INDEL	C	CT	1/1	./.	./.	./.	./.	1/1	./.	No calls	petD.t01	protein_coding	frameshift_variant	HIGH	c.356dupT	p.Leu119fs
95198	INDEL	C	CT	0/0	0/1	0/1	0/1	0/0	0/0	0/0		petD.t01	protein_coding	frameshift_variant&stop_lost&splice_region_variant	HIGH	c.496dupT	p.Ter166fs
95586	SNP	G	A	0/1	0/0	./.	1/1	0/1	1/1	0/1	No calls	rpoA.t01	protein_coding	missense_variant	MODERATE	c.824C>T	p.Ser275Leu
95764	SNP	C	T	0/1	0/1	0/0	0/0	0/1	0/1	0/1		rpoA.t01	protein_coding	missense_variant	MODERATE	c.646G>A	p.Ala216Thr
95773	SNP	G	T	0/1	0/1	0/0	0/1	0/1	0/1	0/1		rpoA.t01	protein_coding	missense_variant	MODERATE	c.637C>A	p.Leu213Ile
95833	SNP	T	G	0/0	0/0	0/1	0/1	0/0	0/1	0/0		rpoA.t01	protein_coding	missense_variant	MODERATE	c.577A>C	p.Asn193His
96210	SNP	G	A	1/1	0/1	./.	0/1	./.	1/1	1/1	No calls	rpoA.t01	protein_coding	missense_variant	MODERATE	c.200C>T	p.Ser67Phe
98425	SNP	G	T	0/0	0/1	0/1	0/1	0/0	0/0	0/0		rpl14.t01	protein_coding	missense_variant	MODERATE	c.152C>A	p.Pro51His
98455	SNP	G	A	0/1	0/1	0/1	0/1	0/1	0/1	0/0		rpl14.t01	protein_coding	missense_variant	MODERATE	c.122C>T	p.Ala41Val
98495	SNP	T	C	0/1	0/1	0/1	0/1	0/1	0/1	0/0		rpl14.t01	protein_coding	missense_variant	MODERATE	c.82A>G	p.Ser28Gly
98501	SNP	C	A	0/0	0/0	0/0	0/0	0/0	0/1	0/0		rpl14.t01	protein_coding	stop_gained	HIGH	c.76G>T	p.Gly26*
98553	SNP	C	G	0/1	0/1	0/1	0/1	0/0	0/0	0/0		rpl14.t01	protein_coding	missense_variant	MODERATE	c.24G>C	p.Leu8Phe
98601	INDEL	G	GT	0/1	0/0	0/0	0/0	0/0	0/1	0/0		rpl14-rpl16		intergenic_region	MODIFIER	n.98601_98602insT
100819	INDEL	A	AT	0/1	0/1	./.	./.	0/0	0/0	0/1	No calls	rps3.t01	protein_coding	frameshift_variant	HIGH	c.115dupA	p.Ile39fs
100979	INDEL	C	CT	1/1	1/1	1/1	./.	./.	./.	./.	No calls	rpl22_IRB.t01	protein_coding	frameshift_variant	HIGH	c.413dupA	p.His139fs
103516	SNP	G	A	1/1	1/1	./.	1/1	1/1	1/1	1/1	No calls	rpl23_IRB.t01	protein_coding	missense_variant	MODERATE	c.71C>T	p.Ser24Phe
110217	SNP	C	T	1/1	1/1	1/1	1/1	1/1	1/1	1/1	Same Genotype	ycf2_IRB.t01	protein_coding	missense_variant	MODERATE	c.6281C>T	p.Pro2094Leu
110256	SNP	A	G	1/1	1/1	1/1	1/1	1/1	1/1	1/1	Same Genotype	ycf2_IRB.t01	protein_coding	missense_variant	MODERATE	c.6320A>G	p.Glu2107Gly
110857	INDEL	AC	A	1/1	1/1	1/1	1/1	1/1	1/1	1/1	Same Genotype	ycf2_IRB-trnL-CAA_IRB		intergenic_region	MODIFIER	n.110858delC
110876	SNP	A	G	1/1	1/1	1/1	1/1	1/1	1/1	1/1	Same Genotype	ycf2_IRB-trnL-CAA_IRB		intergenic_region	MODIFIER	n.110876A>G
111909	SNP	G	A	1/1	1/1	1/1	1/1	1/1	1/1	1/1	Same Genotype	ndhB_IRB.t01	protein_coding	missense_variant	MODERATE	c.1481C>T	p.Pro494Leu
112208	INDEL	C	CA	1/1	1/1	1/1	1/1	1/1	1/1	1/1	Same Genotype	ndhB_IRB.t01	protein_coding	frameshift_variant	HIGH	c.1181dupT	p.Leu394fs
112554	SNP	G	A	1/1	1/1	1/1	1/1	1/1	1/1	1/1	Same Genotype	ndhB_IRB.t01	protein_coding	missense_variant	MODERATE	c.836C>T	p.Ser279Leu
112560	SNP	G	A	1/1	1/1	1/1	1/1	1/1	1/1	1/1	Same Genotype	ndhB_IRB.t01	protein_coding	missense_variant	MODERATE	c.830C>T	p.Ser277Leu
113313	SNP	G	A	1/1	1/1	1/1	1/1	1/1	1/1	1/1	Same Genotype	ndhB_IRB.t01	protein_coding	missense_variant	MODERATE	c.746C>T	p.Ser249Phe
113322	SNP	G	A	1/1	1/1	1/1	1/1	1/1	1/1	1/1	Same Genotype	ndhB_IRB.t01	protein_coding	missense_variant	MODERATE	c.737C>T	p.Pro246Leu
113592	SNP	G	A	1/1	1/1	1/1	1/1	1/1	1/1	1/1	Same Genotype	ndhB_IRB.t01	protein_coding	missense_variant	MODERATE	c.467C>T	p.Pro156Leu
113910	SNP	G	A	1/1	1/1	1/1	1/1	1/1	1/1	1/1	Same Genotype	ndhB_IRB.t01	protein_coding	missense_variant	MODERATE	c.149C>T	p.Ser50Leu
115555	SNP	G	A	1/1	1/1	1/1	1/1	1/1	1/1	1/1	Same Genotype	rps7_IRB-ycf15_IRB		intergenic_region	MODIFIER	n.115555G>A
126589	INDEL	C	CT	1/1	1/1	1/1	1/1	1/1	1/1	1/1	Same Genotype	ycf1_IRB.t01	protein_coding	frameshift_variant	HIGH	c.309dupT	p.His104fs
129144	SNP	C	T	0/1	0/1	0/1	0/1	./.	0/0	0/1	No calls	ndhF-rpl32		intergenic_region	MODIFIER	n.129144C>T
129842	INDEL	A	AT	./.	./.	1/1	./.	./.	./.	1/1	No calls	ndhF-rpl32		intergenic_region	MODIFIER	n.129842_129843insT
130208	INDEL	G	GT	./.	./.	1/1	./.	./.	./.	./.	No calls	rpl32.t01	protein_coding	frameshift_variant	HIGH	c.141dupT	p.Val48fs
131476	INDEL	C	CT	0/0	0/0	0/0	0/0	0/1	0/0	0/0		ccsA.t01	protein_coding	frameshift_variant	HIGH	c.149dupT	p.Leu50fs
131835	INDEL	A	AT	0/0	0/1	0/0	0/1	0/0	0/1	0/0		ccsA.t01	protein_coding	frameshift_variant	HIGH	c.508dupT	p.Tyr170fs
131941	INDEL	C	CT	1/1	1/1	./.	1/1	./.	./.	1/1	No calls	ccsA.t01	protein_coding	frameshift_variant	HIGH	c.616dupT	p.Ser206fs
132369	SNP	A	G	0/0	0/0	0/1	0/0	0/0	0/0	0/0		ccsA-ndhD		intergenic_region	MODIFIER	n.132369A>G
132505	SNP	C	T	0/0	0/1	0/0	0/0	0/0	0/1	0/0		ccsA-ndhD		intergenic_region	MODIFIER	n.132505C>T
132769	SNP	G	A	0/1	0/1	./.	./.	0/1	0/1	0/0	No calls	ndhD.t01	protein_coding	missense_variant	MODERATE	c.1178C>T	p.Ser393Leu
133180	SNP	G	A	1/1	0/1	./.	0/1	./.	1/1	1/1	No calls	ndhD.t01	protein_coding	missense_variant	MODERATE	c.767C>T	p.Pro256Leu
133189	SNP	G	A	0/1	0/1	./.	0/1	./.	1/1	1/1	No calls	ndhD.t01	protein_coding	missense_variant	MODERATE	c.758C>T	p.Ser253Leu
133393	SNP	G	A	./.	1/1	1/1	1/1	1/1	./.	1/1	No calls	ndhD.t01	protein_coding	missense_variant	MODERATE	c.554C>T	p.Ser185Leu
133468	SNP	G	A	1/1	1/1	1/1	1/1	1/1	1/1	0/1		ndhD.t01	protein_coding	missense_variant	MODERATE	c.479C>T	p.Ser160Leu
133684	SNP	G	A	1/1	1/1	./.	1/1	1/1	./.	1/1	No calls	ndhD.t01	protein_coding	missense_variant	MODERATE	c.263C>T	p.Ser88Leu
134526	INDEL	G	GT	0/1	1/1	1/1	./.	./.	./.	1/1	No calls	psaC-ndhE		intergenic_region	MODIFIER	n.134526_134527insT
135167	SNP	T	C	0/0	0/1	0/0	0/0	0/0	0/0	0/1		ndhE-ndhG		intergenic_region	MODIFIER	n.135167T>C
135398	SNP	G	A	1/1	1/1	1/1	1/1	1/1	1/1	1/1	Same Genotype	ndhG.t01	protein_coding	missense_variant	MODERATE	c.347C>T	p.Pro116Leu
136814	SNP	G	A	1/1	1/1	1/1	1/1	1/1	1/1	0/1		ndhA.t01	protein_coding	missense_variant	MODERATE	c.962C>T	p.Ser321Phe
137326	SNP	C	T	0/0	0/0	0/0	0/0	0/1	0/0	0/0		ndhA.t01	protein_coding	intron_variant	MODIFIER	c.558-108G>A
137641	INDEL	C	CT	0/0	0/0	0/0	0/1	0/1	0/0	0/0		ndhA.t01	protein_coding	intron_variant	MODIFIER	c.558-424dupA
137703	INDEL	C	CA	0/1	1/1	1/1	1/1	1/1	1/1	1/1		ndhA.t01	protein_coding	intron_variant	MODIFIER	c.558-486dupT
138468	SNP	G	A	0/0	0/1	0/0	0/1	0/1	0/0	0/0		ndhA.t01	protein_coding	missense_variant	MODERATE	c.359C>T	p.Ser120Phe
138545	SNP	A	C	./.	0/0	0/0	0/0	0/0	0/1	0/1	No calls	ndhA.t01	protein_coding	missense_variant	MODERATE	c.282T>G	p.Asp94Glu
138601	SNP	G	A	0/0	0/0	0/0	0/1	0/0	0/0	0/1		ndhA.t01	protein_coding	synonymous_variant	LOW	c.226C>T	p.Leu76Leu
138720	SNP	G	A	0/1	0/1	0/0	0/1	0/1	0/0	0/1		ndhA.t01	protein_coding	missense_variant	MODERATE	c.107C>T	p.Pro36Leu
138738	SNP	A	C	0/1	0/1	0/1	0/0	0/1	0/1	0/0		ndhA.t01	protein_coding	missense_variant	MODERATE	c.89T>G	p.Leu30Arg
139461	INDEL	T	TA	./.	./.	./.	1/1	./.	./.	1/1	No calls	ndhH.t01	protein_coding	frameshift_variant	HIGH	c.548dupT	p.Leu183fs
139505	SNP	G	A	1/1	1/1	1/1	1/1	1/1	./.	1/1	No calls	ndhH.t01	protein_coding	missense_variant	MODERATE	c.505C>T	p.His169Tyr
140367	INDEL	A	AT	./.	1/1	./.	./.	./.	./.	1/1	No calls	rps15.t01	protein_coding	frameshift_variant	HIGH	c.11dupA	p.Asn4fs
143823	SNP	A	C	1/1	1/1	1/1	0/1	0/1	0/1	1/1		ycf1_IRA.t01	protein_coding	missense_variant	MODERATE	c.1992T>G	p.Phe664Leu
152583	INDEL	C	CT	1/1	1/1	1/1	1/1	./.	1/1	1/1	No calls	trnE-UUC_IRA-CHR_END		intergenic_region	MODIFIER	n.152583_152584insT
